# Supplementary material for: 2-(4-Bromo­phen­yl)-2-oxoethyl 4-meth­oxy­benzoate
Source: Acta Crystallogr Sect E Struct Rep Online. 2011 May 25;67(Pt 6):o1529. doi: 10.1107/S1600536811018988 (PMC3120282; doi:10.1107/S1600536811018988)
Supplement: Supplementary file 2 [file e-67-o1529-Isup2.hkl]

# 
# h,k,l, Fc-squared, Fo-squared, sigma(Fo-squared) and status flag 
# 
data_I
_shelx_title ' cr01m in P-1 (R.T.)' 
_shelx_refln_list_code          4 
_shelx_F_calc_maximum      103.06 
_exptl_crystal_F_000       352.00 
_reflns_d_resolution_high  0.7696 
 
loop_ 
 _symmetry_equiv_pos_as_xyz 
 'x, y, z' 
 '-x, -y, -z' 
 
_cell_length_a     7.9700 
_cell_length_b     7.9852 
_cell_length_c    11.3185 
_cell_angle_alpha  86.536 
_cell_angle_beta   83.205 
_cell_angle_gamma  89.633 
 
_shelx_F_squared_multiplier     1.000 
 
loop_ 
 _refln_index_h 
 _refln_index_k 
 _refln_index_l 
 _refln_F_squared_calc 
 _refln_F_squared_meas 
 _refln_F_squared_sigma 
 _refln_observed_status 
   1   0   0       90.95       90.19      1.88 o 
   2   0   0      412.58      401.67      3.78 o 
   3   0   0      184.06      210.36      2.44 o 
   4   0   0       39.10       27.71      0.62 o 
   5   0   0      176.80      171.94      1.70 o 
   6   0   0     1422.60     1446.79     20.09 o 
   7   0   0        2.83        1.18      0.79 o 
   8   0   0        1.02        1.06      0.92 o 
   9   0   0       36.80       32.75      1.76 o 
  10   0   0       15.06       17.87      1.92 o 
 -10   1   0        4.80        9.07      1.29 o 
  -9   1   0       67.34       66.08      1.80 o 
  -8   1   0       48.68       52.37      1.49 o 
  -7   1   0       10.04        8.55      0.82 o 
  -6   1   0       49.61       52.78      1.22 o 
  -5   1   0      758.55      777.74      9.63 o 
  -4   1   0      820.50      802.72      7.73 o 
  -3   1   0      229.63      233.22      2.56 o 
  -2   1   0     2416.42     2396.20     25.29 o 
  -1   1   0      419.53      452.62      8.67 o 
   1   1   0      281.77      276.70      6.27 o 
   2   1   0     3321.69     3231.91     35.21 o 
   3   1   0      126.03      144.43      2.13 o 
   4   1   0     3961.55     4095.43     44.86 o 
   5   1   0        6.90        7.31      1.64 o 
   6   1   0      431.68      430.34      9.77 o 
   7   1   0      180.90      169.24      2.66 o 
   8   1   0      281.29      272.97      3.84 o 
   9   1   0        0.73        1.44      1.24 o 
  10   1   0       27.94       33.04      1.80 o 
 -10   2   0       35.10       35.39      1.55 o 
  -9   2   0       36.22       37.85      2.50 o 
  -8   2   0       15.56       19.42      1.97 o 
  -7   2   0      215.28      212.38      2.65 o 
  -6   2   0        2.56        1.86      0.55 o 
  -5   2   0      418.17      413.17      5.58 o 
  -4   2   0      280.10      268.57      4.17 o 
  -3   2   0      474.84      470.12      6.00 o 
  -2   2   0     2453.18     2446.16     31.78 o 
  -1   2   0     3779.45     3775.35     41.08 o 
   0   2   0      534.11      583.62     12.02 o 
   1   2   0      840.49      837.14      9.15 o 
   2   2   0     1555.07     1622.80     17.23 o 
   3   2   0        6.64        3.91      0.34 o 
   4   2   0      629.32      579.09      5.60 o 
   5   2   0      137.19      143.45      1.76 o 
   6   2   0      160.78      160.63      3.24 o 
   7   2   0       30.99       27.75      1.31 o 
   8   2   0       48.32       55.41      2.55 o 
   9   2   0        5.49        1.58      1.27 o 
  10   2   0       13.53       11.21      1.60 o 
  -9   3   0       18.89       20.12      1.29 o 
  -8   3   0        2.72        0.92      0.95 o 
  -7   3   0      296.14      303.20      4.28 o 
  -6   3   0      209.34      213.41      2.33 o 
  -5   3   0     1816.82     1783.79     16.32 o 
  -4   3   0      179.70      208.51      5.15 o 
  -3   3   0     1535.98     1569.31     20.32 o 
  -2   3   0      585.80      618.30      7.05 o 
  -1   3   0      286.51      279.87      5.89 o 
   0   3   0      240.84      218.24      7.26 o 
   1   3   0     1979.18     1988.81     29.79 o 
   2   3   0      943.36      971.84     10.72 o 
   3   3   0      239.22      217.25      2.36 o 
   4   3   0      149.09      135.88      1.82 o 
   5   3   0      253.78      269.60      7.13 o 
   6   3   0       56.39       55.16      3.21 o 
   7   3   0      148.10      159.63      2.76 o 
   8   3   0       12.21       12.56      1.73 o 
   9   3   0        2.09        1.45      1.40 o 
  -9   4   0       43.89       50.32      1.63 o 
  -8   4   0       45.95       41.74      1.34 o 
  -7   4   0      145.47      147.08      2.69 o 
  -6   4   0       51.41       52.70      1.27 o 
  -5   4   0       56.45       60.67      4.90 o 
  -4   4   0       17.11       22.38      2.36 o 
  -3   4   0     2746.33     2762.86     24.15 o 
  -2   4   0      151.70      168.68      1.81 o 
  -1   4   0     1923.40     1933.65     17.55 o 
   0   4   0        5.20        4.67      0.98 o 
   1   4   0      346.10      323.84      3.89 o 
   2   4   0       27.19       27.34      0.82 o 
   3   4   0     2082.73     2173.66     20.11 o 
   4   4   0        6.52        5.55      0.75 o 
   5   4   0      167.79      177.76      3.51 o 
   6   4   0      282.55      270.19      3.82 o 
   7   4   0       15.55       12.63      1.32 o 
   8   4   0       21.77       18.77      1.97 o 
   9   4   0       10.37       12.56      1.62 o 
  -9   5   0        6.89        6.82      1.16 o 
  -8   5   0       89.19       87.05      1.84 o 
  -7   5   0        9.37        8.63      0.98 o 
  -6   5   0       74.03       77.17      1.43 o 
  -5   5   0       51.72       50.50      1.36 o 
  -4   5   0      145.36      138.23      2.32 o 
  -3   5   0      328.31      317.23      4.08 o 
  -2   5   0      159.85      170.97      1.95 o 
  -1   5   0      490.20      482.27      6.80 o 
   0   5   0      131.79      126.18      2.55 o 
   1   5   0      926.76      955.06     13.26 o 
   2   5   0       47.76       51.99      2.03 o 
   3   5   0      504.51      495.24      6.18 o 
   4   5   0       18.05       20.34      1.12 o 
   5   5   0       96.84       99.29      2.90 o 
   6   5   0        0.11        2.13      1.16 o 
   7   5   0       31.29       31.20      1.70 o 
   8   5   0        0.08       -2.50      1.41 o 
   9   5   0        9.74        9.94      1.68 o 
  -8   6   0       61.87       60.91      1.67 o 
  -7   6   0       32.46       28.19      1.15 o 
  -6   6   0      148.25      142.37      1.92 o 
  -5   6   0      110.75      106.04      1.94 o 
  -4   6   0      161.52      163.05      2.14 o 
  -3   6   0      142.40      125.06      1.80 o 
  -2   6   0      264.75      270.33      4.03 o 
  -1   6   0      104.71       96.36      2.81 o 
   0   6   0      583.24      581.65      8.60 o 
   1   6   0      120.10      136.43      3.31 o 
   2   6   0        5.31        4.25      0.66 o 
   3   6   0       47.81       46.09      1.68 o 
   4   6   0        6.99        8.24      1.12 o 
   5   6   0       79.68       74.28      2.26 o 
   6   6   0       61.85       61.23      2.20 o 
   7   6   0       64.09       68.62      3.00 o 
   8   6   0        0.93       -0.63      1.53 o 
  -7   7   0        7.94        9.47      1.05 o 
  -6   7   0       27.54       28.31      1.16 o 
  -5   7   0        3.00        3.71      0.93 o 
  -4   7   0      174.52      167.86      2.28 o 
  -3   7   0        0.28        0.00      0.81 o 
  -2   7   0      307.93      311.92      4.28 o 
  -1   7   0        8.40        8.17      1.12 o 
   0   7   0       45.47       44.86      1.61 o 
   1   7   0      454.37      458.26      6.15 o 
   2   7   0      140.64      130.54      3.11 o 
   3   7   0      131.50      145.84      3.48 o 
   4   7   0       28.96       29.41      1.92 o 
   5   7   0        0.45       -0.74      1.62 o 
   6   7   0        0.19       -1.03      1.47 o 
   7   7   0       16.52       20.05      1.87 o 
  -6   8   0       31.38       28.96      1.36 o 
  -5   8   0        5.52        6.58      1.09 o 
  -4   8   0       56.38       53.94      1.74 o 
  -3   8   0       45.59       41.77      1.80 o 
  -2   8   0       74.97       75.43      2.16 o 
  -1   8   0        0.99        0.99      1.35 o 
   0   8   0       34.17       36.53      2.16 o 
   1   8   0        0.41       -0.12      1.46 o 
   2   8   0       64.07       64.22      2.74 o 
   3   8   0       20.13       21.03      1.89 o 
   4   8   0        0.60       -0.12      1.66 o 
   5   8   0        3.22        5.38      2.72 o 
   6   8   0        2.42        4.06      3.17 o 
  -5   9   0       27.18       26.41      1.55 o 
  -4   9   0        4.77        2.93      1.64 o 
  -3   9   0       11.17       11.63      1.56 o 
  -2   9   0       23.48       22.43      1.65 o 
  -1   9   0        1.11        1.65      1.65 o 
   0   9   0       35.73       37.33      2.90 o 
   1   9   0      120.09      102.06      7.39 o 
   2   9   0       32.95       34.62      2.33 o 
   3   9   0        6.46        4.94      1.89 o 
   4   9   0        2.60        4.76      3.03 o 
   5   9   0        3.02        4.86      2.93 o 
  -2  10   0       24.32       24.45      1.83 o 
  -1  10   0        8.31        6.77      1.42 o 
   0  10   0       14.51       13.54      2.16 o 
   1  10   0        8.83        8.97      2.15 o 
   2  10   0        1.21       -0.61      1.98 o 
  -2 -10   1        0.42        0.80      3.34 o 
  -1 -10   1       24.52       23.16      2.41 o 
   0 -10   1        2.23        3.19      1.94 o 
   1 -10   1       18.28       17.55      3.50 o 
   2 -10   1       14.57       10.65      1.64 o 
  -4  -9   1        0.41        1.21      1.91 o 
  -3  -9   1       42.08       39.41      2.44 o 
  -2  -9   1        6.92        7.21      1.95 o 
  -1  -9   1       26.62       26.25      3.22 o 
   0  -9   1        0.07       -0.67      1.64 o 
   1  -9   1       44.32       43.20      1.91 o 
   2  -9   1        7.95        4.62      1.51 o 
   3  -9   1       99.60       95.01      2.84 o 
   4  -9   1       21.43       22.21      2.35 o 
   5  -9   1       21.15       23.97      1.55 o 
  -6  -8   1        0.08        3.61      3.14 o 
  -5  -8   1       47.37       46.95      3.82 o 
  -4  -8   1        0.91        3.12      1.72 o 
  -3  -8   1       38.50       37.55      2.37 o 
  -2  -8   1        4.30        5.36      1.61 o 
  -1  -8   1        1.42        0.96      1.46 o 
   0  -8   1        6.61        6.12      1.31 o 
   1  -8   1      167.40      169.68      3.27 o 
   2  -8   1        1.19        1.55      1.23 o 
   3  -8   1      142.16      152.11      3.21 o 
   4  -8   1        8.79        9.22      1.11 o 
   5  -8   1       23.49       23.71      1.29 o 
   6  -8   1       16.70       16.72      1.28 o 
  -7  -7   1        3.58        1.84      1.60 o 
  -6  -7   1       17.97       19.04      2.18 o 
  -5  -7   1        0.64       -0.04      1.60 o 
  -4  -7   1       72.53       81.30      5.43 o 
  -3  -7   1       22.50       22.01      2.55 o 
  -2  -7   1       13.43       16.41      1.65 o 
  -1  -7   1      673.26      669.29      7.88 o 
   0  -7   1        4.03        1.62      1.03 o 
   1  -7   1      112.02      110.70      2.62 o 
   2  -7   1      143.37      143.29      2.68 o 
   3  -7   1       20.00       24.10      1.50 o 
   4  -7   1        2.59        0.83      0.88 o 
   5  -7   1      217.14      214.70      2.72 o 
   6  -7   1        8.41       11.15      1.02 o 
   7  -7   1        6.81        6.26      1.08 o 
  -8  -6   1        1.80        2.63      1.59 o 
  -7  -6   1        1.41        0.88      1.44 o 
  -6  -6   1      104.20      117.18      3.36 o 
  -5  -6   1       10.33       12.88      2.16 o 
  -4  -6   1      124.12      129.95      3.78 o 
  -3  -6   1       20.48       19.85      1.22 o 
  -2  -6   1      119.38      122.53      2.98 o 
  -1  -6   1       22.20       18.47      1.31 o 
   0  -6   1      520.96      523.85      6.21 o 
   1  -6   1       61.54       64.86      1.93 o 
   2  -6   1      173.62      181.29      2.15 o 
   3  -6   1      576.07      558.40      6.78 o 
   4  -6   1        7.42        7.22      0.76 o 
   5  -6   1      238.15      234.57      2.54 o 
   6  -6   1       20.24       17.56      0.98 o 
   7  -6   1       92.64       93.97      1.83 o 
   8  -6   1        0.07        0.99      1.13 o 
  -8  -5   1       19.34       20.39      2.08 o 
  -7  -5   1       15.40       16.97      1.88 o 
  -6  -5   1        3.33        4.30      1.57 o 
  -5  -5   1        0.83        1.04      1.31 o 
  -4  -5   1       79.75       76.44      1.89 o 
  -3  -5   1       10.51       17.01      1.15 o 
  -2  -5   1      899.73      890.98      9.93 o 
  -1  -5   1       13.87       14.37      1.15 o 
   0  -5   1     1091.67     1083.88     10.12 o 
   1  -5   1       17.08       14.66      0.98 o 
   2  -5   1      513.73      521.22      4.72 o 
   3  -5   1      390.55      397.57      3.46 o 
   4  -5   1      177.29      157.24      1.81 o 
   5  -5   1      123.34      126.88      2.37 o 
   6  -5   1       99.19       97.84      1.58 o 
   7  -5   1       50.75       50.93      1.44 o 
   8  -5   1        6.46        7.73      1.07 o 
   9  -5   1       51.00       50.00      2.25 o 
  -9  -4   1       10.52       10.67      1.88 o 
  -8  -4   1       20.43       26.40      1.69 o 
  -7  -4   1      104.97      100.22      3.05 o 
  -6  -4   1      548.46      553.26      8.24 o 
  -5  -4   1      124.07      118.15      3.29 o 
  -4  -4   1       41.78       42.38      1.41 o 
  -3  -4   1      151.49      162.29      1.96 o 
  -2  -4   1      218.89      183.84      1.91 o 
  -1  -4   1       77.62       82.11      1.83 o 
   0  -4   1     1551.14     1495.83     15.96 o 
   1  -4   1       83.67       98.70      1.71 o 
   2  -4   1      175.92      140.25      1.48 o 
   3  -4   1        6.37        6.19      0.51 o 
   4  -4   1      721.55      721.82      8.43 o 
   5  -4   1        1.04        2.76      0.95 o 
   6  -4   1      504.12      486.82      4.20 o 
   7  -4   1       20.42       19.12      1.02 o 
   8  -4   1       49.25       52.94      1.55 o 
   9  -4   1       26.69       23.55      1.28 o 
  -9  -3   1        1.64        2.99      2.17 o 
  -8  -3   1       28.36       37.07      1.64 o 
  -7  -3   1      239.57      241.59      6.39 o 
  -6  -3   1        8.39       10.84      1.35 o 
  -5  -3   1      114.90      112.15      3.09 o 
  -4  -3   1      608.65      638.64     13.10 o 
  -3  -3   1      605.14      628.55      7.01 o 
  -2  -3   1     3437.79     3446.80     37.64 o 
  -1  -3   1     2320.91     2433.46     25.13 o 
   0  -3   1     1309.47     1311.89     17.45 o 
   1  -3   1      368.15      359.88      7.28 o 
   2  -3   1     3230.90     3291.71     24.76 o 
   3  -3   1      329.92      301.00      3.18 o 
   4  -3   1     1488.58     1522.40     21.64 o 
   5  -3   1        7.16        6.79      1.40 o 
   6  -3   1       36.65       40.15      1.10 o 
   7  -3   1        3.36        4.52      1.27 o 
   8  -3   1      208.66      212.19      2.88 o 
   9  -3   1        4.68        2.39      1.14 o 
  -9  -2   1       30.50       34.41      1.67 o 
  -8  -2   1       16.38        9.01      1.24 o 
  -7  -2   1       74.48       76.14      3.11 o 
  -6  -2   1        5.08        6.71      1.20 o 
  -5  -2   1      462.79      461.55      6.68 o 
  -4  -2   1       80.30       80.15      1.43 o 
  -3  -2   1      757.77      732.83      8.05 o 
  -2  -2   1      451.12      436.77      6.09 o 
  -1  -2   1     1655.39     1664.10     17.67 o 
   0  -2   1    10620.64    10486.38    137.79 o 
   1  -2   1      374.13      352.15      3.03 o 
   2  -2   1     1117.21     1206.32     22.74 o 
   3  -2   1      492.80      481.32      6.58 o 
   4  -2   1     1225.13     1254.48     16.42 o 
   5  -2   1      188.05      178.75      3.96 o 
   6  -2   1     1212.52     1202.39     16.05 o 
   7  -2   1       41.89       45.13      1.53 o 
   8  -2   1       85.43       83.47      2.00 o 
   9  -2   1        0.07        0.86      1.07 o 
  10  -2   1       22.59       21.61      1.45 o 
 -10  -1   1       12.92        8.69      1.98 o 
  -9  -1   1       32.59       38.83      1.63 o 
  -8  -1   1        3.09        3.69      0.92 o 
  -7  -1   1        4.50        3.95      1.36 o 
  -6  -1   1      138.01      128.57      4.27 o 
  -5  -1   1     1109.96     1169.02     15.77 o 
  -4  -1   1      160.04      176.38      2.90 o 
  -3  -1   1      949.77      919.50     17.31 o 
  -2  -1   1      125.84      134.75      2.10 o 
  -1  -1   1     2115.75     2180.79     46.38 o 
   0  -1   1     1816.44     1813.22     28.70 o 
   1  -1   1      580.57      593.61      7.92 o 
   2  -1   1      101.25      111.45      2.45 o 
   3  -1   1      660.15      648.19      8.49 o 
   4  -1   1     1137.41     1188.62     12.82 o 
   5  -1   1      680.50      625.65      8.33 o 
   6  -1   1      796.74      806.90     14.95 o 
   7  -1   1       49.31       46.35      1.99 o 
   8  -1   1      141.71      131.90      2.24 o 
   9  -1   1       19.16       25.01      1.33 o 
  10  -1   1       21.72       17.32      1.41 o 
 -10   0   1       36.64       33.91      1.76 o 
  -9   0   1       17.12       20.87      1.23 o 
  -8   0   1       68.38       59.73      1.59 o 
  -7   0   1      189.70      195.44      2.47 o 
  -6   0   1      936.51      923.49     10.23 o 
  -5   0   1      364.84      342.55      3.05 o 
  -4   0   1      310.54      338.85      2.95 o 
  -3   0   1     3101.40     3175.71     28.60 o 
  -2   0   1      198.90      213.90      2.16 o 
  -1   0   1     1899.85     1896.57     20.73 o 
   0   0   1      104.10      124.66      2.52 o 
   1   0   1      305.13      310.42      4.19 o 
   2   0   1      941.87     1032.18     12.67 o 
   3   0   1     3377.83     3333.99     44.61 o 
   5   0   1      882.23      926.11     10.29 o 
   6   0   1       14.54       12.67      1.65 o 
   7   0   1        5.97        7.56      0.95 o 
   8   0   1        5.89        4.95      1.10 o 
   9   0   1       40.63       46.16      1.86 o 
  10   0   1        4.07        0.43      1.25 o 
 -10   1   1       26.93       27.19      1.56 o 
  -9   1   1        9.57       14.11      1.13 o 
  -8   1   1      239.47      210.77      2.74 o 
  -7   1   1      166.48      167.76      2.24 o 
  -6   1   1      112.40      102.15      1.60 o 
  -5   1   1      828.21      859.31      8.96 o 
  -4   1   1     2160.43     2325.99     18.84 o 
  -3   1   1     3617.95     3851.73     72.64 o 
  -2   1   1     3324.64     3477.86     37.93 o 
  -1   1   1       94.35       91.75      1.04 o 
   0   1   1      283.29      272.75      5.35 o 
   1   1   1     9447.24     8201.19    155.47 o 
   2   1   1      630.35      607.63      5.61 o 
   3   1   1     1949.94     2014.00     38.91 o 
   4   1   1      193.53      204.92      3.29 o 
   5   1   1      165.64      165.62      2.43 o 
   6   1   1       65.64       62.05      1.62 o 
   7   1   1      601.75      619.88     14.75 o 
   8   1   1        1.82        1.58      1.06 o 
   9   1   1        3.28        6.57      1.92 o 
  10   1   1        0.52        0.81      2.21 o 
  -9   2   1        4.49       10.13      1.11 o 
  -8   2   1      170.54      179.90      2.49 o 
  -7   2   1        1.29        0.80      0.72 o 
  -6   2   1      166.66      167.10      2.00 o 
  -5   2   1       34.42       39.43      1.26 o 
  -4   2   1      363.27      317.02      3.16 o 
  -3   2   1      850.61      844.23      7.72 o 
  -2   2   1      806.35      810.91     10.44 o 
  -1   2   1     2248.00     2148.97     27.98 o 
   0   2   1     5761.76     5446.36     69.71 o 
   1   2   1     6746.89     6546.42     87.43 o 
   2   2   1     2187.91     2185.66     20.05 o 
   3   2   1     1658.24     1728.33     15.80 o 
   4   2   1        5.29       10.21      0.91 o 
   5   2   1      297.41      282.69      3.60 o 
   6   2   1       37.87       46.48      1.30 o 
   7   2   1      140.46      141.35      2.54 o 
   8   2   1        0.03       -0.07      1.97 o 
   9   2   1       11.91       14.20      1.51 o 
  10   2   1        0.35       -1.18      1.48 o 
  -9   3   1       56.22       54.62      1.70 o 
  -8   3   1       95.73       96.80      1.88 o 
  -7   3   1       35.03       33.29      1.15 o 
  -6   3   1      328.40      330.76      3.20 o 
  -5   3   1      204.26      191.79      1.96 o 
  -4   3   1     1449.60     1409.31     15.69 o 
  -3   3   1      300.85      341.68      3.25 o 
  -2   3   1      702.01      672.53      7.39 o 
  -1   3   1       44.67       56.34      2.02 o 
   0   3   1     1063.45     1037.30     19.76 o 
   1   3   1      519.49      493.43      5.48 o 
   2   3   1     1472.81     1452.03     13.22 o 
   3   3   1       85.77       78.08      1.07 o 
   4   3   1        5.59        4.79      0.45 o 
   5   3   1      388.49      393.51      4.78 o 
   6   3   1      119.58      128.22      2.36 o 
   7   3   1      116.86      111.00      2.91 o 
   8   3   1       75.79       83.66      2.32 o 
   9   3   1       48.86       44.14      1.93 o 
  -9   4   1      104.47      112.81      3.02 o 
  -8   4   1       16.69       18.01      1.05 o 
  -7   4   1       20.73       23.73      0.98 o 
  -6   4   1      319.71      307.72      2.87 o 
  -5   4   1       16.43       15.57      0.66 o 
  -4   4   1      419.71      402.70      7.07 o 
  -3   4   1      464.53      502.61      6.97 o 
  -2   4   1      856.73      822.70      9.04 o 
  -1   4   1      125.96      130.57      2.12 o 
   0   4   1     3386.83     3363.76     43.43 o 
   1   4   1       17.81       16.39      0.63 o 
   2   4   1      355.86      340.37      7.86 o 
   3   4   1       37.62       36.18      1.09 o 
   4   4   1      241.66      233.77      2.75 o 
   5   4   1       36.17       35.96      1.33 o 
   6   4   1      235.83      236.38      4.73 o 
   7   4   1        0.74        1.69      1.21 o 
   8   4   1        0.31       -0.38      1.29 o 
   9   4   1       10.44        7.22      1.59 o 
  -8   5   1        9.12        9.84      1.06 o 
  -7   5   1       37.24       39.10      1.21 o 
  -6   5   1       28.85       26.53      1.25 o 
  -5   5   1     1274.96     1296.36     10.08 o 
  -4   5   1      202.91      195.90      4.80 o 
  -3   5   1      185.76      190.60      3.93 o 
  -2   5   1      863.40      895.88      9.93 o 
  -1   5   1        6.14       10.98      0.94 o 
   0   5   1      172.96      166.49      2.45 o 
   1   5   1      134.24      129.21      1.77 o 
   2   5   1      334.20      337.09      3.62 o 
   3   5   1      133.34      144.39      2.04 o 
   4   5   1      356.08      374.39      4.74 o 
   5   5   1        1.00        1.16      1.01 o 
   6   5   1       33.98       36.99      2.01 o 
   7   5   1        3.20        3.32      1.37 o 
   8   5   1       10.81       11.61      1.55 o 
   9   5   1        0.13        0.10      1.53 o 
  -8   6   1        0.00       -0.45      1.10 o 
  -7   6   1       98.04       91.33      1.66 o 
  -6   6   1        0.78        1.22      0.79 o 
  -5   6   1       67.30       67.49      1.35 o 
  -4   6   1        4.20        2.33      0.87 o 
  -3   6   1      236.00      240.51      2.64 o 
  -2   6   1      128.75      128.98      3.72 o 
  -1   6   1      515.36      518.76     10.02 o 
   0   6   1       89.36       86.26      1.84 o 
   1   6   1      204.96      205.36      2.61 o 
   2   6   1      158.35      164.08      2.25 o 
   3   6   1      256.09      252.05      3.58 o 
   4   6   1       54.56       53.61      1.59 o 
   5   6   1       21.14       25.22      1.47 o 
   6   6   1       24.02       28.83      1.66 o 
   7   6   1       64.34       56.30      2.14 o 
   8   6   1        0.20        1.46      1.54 o 
  -7   7   1       67.53       66.46      1.56 o 
  -6   7   1        0.41        0.15      0.97 o 
  -5   7   1      114.68      117.42      1.97 o 
  -4   7   1       22.47       23.03      1.08 o 
  -3   7   1      183.30      186.27      2.56 o 
  -2   7   1       50.83       49.02      1.75 o 
  -1   7   1      217.40      217.92      3.30 o 
   0   7   1       23.92       25.75      1.14 o 
   1   7   1      247.02      252.08      3.12 o 
   2   7   1        1.05        0.07      0.84 o 
   3   7   1       41.01       38.19      1.97 o 
   4   7   1       30.20       35.74      1.99 o 
   5   7   1       19.64       26.44      3.21 o 
   6   7   1        7.55        9.36      2.81 o 
   7   7   1       69.14       69.28      4.69 o 
  -6   8   1        1.40       -0.34      1.08 o 
  -5   8   1       12.98       14.80      1.25 o 
  -4   8   1        0.69       -0.18      1.26 o 
  -3   8   1      226.12      217.08      6.98 o 
  -2   8   1        4.14        5.60      1.26 o 
  -1   8   1      162.71      157.49      7.40 o 
   0   8   1        0.49       -0.07      1.03 o 
   1   8   1        1.32        1.81      1.02 o 
   2   8   1        0.53        1.01      1.60 o 
   3   8   1      138.52      145.69      3.58 o 
   4   8   1       31.26       33.36      2.11 o 
   5   8   1        9.95       13.02      2.91 o 
   6   8   1        1.37        3.95      3.19 o 
  -5   9   1       22.75       21.32      1.47 o 
  -4   9   1        0.54       -0.80      1.50 o 
  -3   9   1        2.93        2.25      2.58 o 
  -2   9   1       62.39       62.47      2.38 o 
  -1   9   1       19.31       21.72      1.36 o 
   0   9   1        5.30        4.49      1.19 o 
   1   9   1      101.25       98.92      3.78 o 
   2   9   1       45.30       44.52      5.50 o 
   3   9   1       10.36       11.99      2.20 o 
   4   9   1       12.96       18.37      3.33 o 
   5   9   1        0.44        2.68      2.88 o 
  -2  10   1       30.16       27.62      1.66 o 
  -1  10   1        4.06        3.59      1.37 o 
   0  10   1        2.60        2.87      1.90 o 
   1  10   1        1.33       -1.25      1.89 o 
   2  10   1       11.92       10.90      2.18 o 
  -1 -10   2       10.37        9.11      2.21 o 
   0 -10   2        3.00        5.09      2.14 o 
   1 -10   2        7.31        7.22      2.09 o 
   2 -10   2        7.53        7.75      2.09 o 
  -4  -9   2        9.12        5.12      2.03 o 
  -3  -9   2        2.21        2.39      1.93 o 
  -2  -9   2       49.42       49.80      4.90 o 
  -1  -9   2        3.45        1.37      1.69 o 
   0  -9   2        8.36        9.05      1.93 o 
   1  -9   2        0.11       -1.87      1.67 o 
   2  -9   2       38.31       40.76      1.97 o 
   3  -9   2        8.27        7.80      1.63 o 
   4  -9   2       26.05       27.12      2.01 o 
  -6  -8   2       37.85       36.48      3.77 o 
  -5  -8   2        0.25        2.96      2.78 o 
  -4  -8   2        0.86        0.70      3.17 o 
  -3  -8   2        3.40        3.66      1.67 o 
  -2  -8   2       46.58       51.10      5.09 o 
  -1  -8   2      202.62      202.72      4.21 o 
   0  -8   2      408.49      394.42      8.70 o 
   1  -8   2        4.79        6.10      1.32 o 
   2  -8   2       57.24       58.66      2.16 o 
   3  -8   2       57.10       52.04      1.48 o 
   4  -8   2       37.74       40.08      1.39 o 
   5  -8   2        0.85        1.25      1.10 o 
   6  -8   2       34.83       34.93      1.51 o 
  -7  -7   2        4.05        3.69      3.55 o 
  -6  -7   2        1.47        1.83      2.05 o 
  -5  -7   2       18.54       16.49      1.86 o 
  -4  -7   2       12.82       13.88      1.37 o 
  -3  -7   2       66.92       69.30      2.69 o 
  -2  -7   2       90.17       93.66      2.90 o 
  -1  -7   2       20.49       19.88      1.66 o 
   0  -7   2       19.88       19.99      1.43 o 
   1  -7   2        4.84        7.88      1.18 o 
   2  -7   2      287.39      275.58      3.43 o 
   3  -7   2       44.92       43.30      2.18 o 
   4  -7   2      248.16      236.68      3.62 o 
   5  -7   2       10.36       10.70      1.06 o 
   6  -7   2       28.19       28.26      1.20 o 
   7  -7   2        1.11        0.82      1.12 o 
  -8  -6   2        0.83        0.47      1.60 o 
  -7  -6   2       13.04       14.91      2.07 o 
  -6  -6   2        1.71        3.83      1.73 o 
  -5  -6   2       74.26       85.87      2.89 o 
  -4  -6   2       22.07       23.96      1.40 o 
  -3  -6   2      507.31      515.69      6.31 o 
  -2  -6   2       22.21       19.66      1.32 o 
  -1  -6   2      126.61      122.97      2.49 o 
   0  -6   2       56.82       55.10      2.21 o 
   1  -6   2      115.36      121.16      2.17 o 
   2  -6   2      220.59      220.88      2.48 o 
   3  -6   2      453.58      426.11      4.13 o 
   4  -6   2       70.33       76.11      1.52 o 
   5  -6   2        7.83        8.95      0.87 o 
   6  -6   2       97.02       95.87      1.69 o 
   7  -6   2        0.71        0.15      1.00 o 
   8  -6   2       46.67       44.08      1.62 o 
  -8  -5   2        2.27        3.10      1.90 o 
  -7  -5   2       36.92       43.43      3.02 o 
  -6  -5   2      201.88      185.82      6.28 o 
  -5  -5   2      112.48      123.50      2.48 o 
  -4  -5   2        2.97        4.51      0.96 o 
  -3  -5   2      342.11      340.62      4.40 o 
  -2  -5   2      307.29      322.90      3.52 o 
  -1  -5   2      994.41     1025.65     11.29 o 
   0  -5   2      205.67      194.35      2.38 o 
   1  -5   2      682.05      664.01      6.44 o 
   2  -5   2      175.33      197.40      2.19 o 
   3  -5   2      775.38      770.93      6.19 o 
   4  -5   2      181.52      194.01      2.12 o 
   5  -5   2      147.27      141.31      1.80 o 
   6  -5   2       25.43       27.31      1.01 o 
   7  -5   2       48.99       51.30      1.50 o 
   8  -5   2       32.18       32.83      1.36 o 
   9  -5   2        8.82       10.42      1.25 o 
  -9  -4   2        1.58        3.93      1.54 o 
  -8  -4   2       39.11       38.37      2.31 o 
  -7  -4   2        5.95        9.01      1.66 o 
  -6  -4   2       11.53       16.94      1.65 o 
  -5  -4   2      195.93      209.32      3.13 o 
  -4  -4   2       80.88       77.63      1.77 o 
  -3  -4   2      310.84      301.02      5.48 o 
  -2  -4   2     1313.57     1449.12     15.57 o 
  -1  -4   2      424.71      420.08      8.03 o 
   0  -4   2      523.30      561.49      5.49 o 
   1  -4   2      788.71      768.69      6.55 o 
   2  -4   2      334.79      359.27      3.07 o 
   3  -4   2      751.90      768.45      6.09 o 
   4  -4   2       90.11       91.64      1.33 o 
   5  -4   2      387.15      369.95      3.62 o 
   6  -4   2      837.18      832.01      6.75 o 
   7  -4   2      184.61      181.48      2.51 o 
   8  -4   2        6.56        5.94      1.10 o 
   9  -4   2        9.85       11.52      1.47 o 
  -9  -3   2        4.33        6.04      1.41 o 
  -8  -3   2       79.79       83.12      4.03 o 
  -7  -3   2       57.59       48.33      2.23 o 
  -6  -3   2       50.60       51.02      2.10 o 
  -5  -3   2      213.23      206.44      3.44 o 
  -4  -3   2      568.30      570.53      6.53 o 
  -3  -3   2      180.02      172.53      2.42 o 
  -2  -3   2      926.65      926.57     12.16 o 
  -1  -3   2      403.23      356.27      7.42 o 
   0  -3   2      406.73      397.46      5.40 o 
   1  -3   2     1511.16     1517.99     28.44 o 
   2  -3   2      769.39      767.16      5.95 o 
   3  -3   2      434.53      401.70      3.34 o 
   4  -3   2       36.08       31.05      1.00 o 
   5  -3   2      600.56      579.28      7.45 o 
   6  -3   2        0.02        1.27      0.66 o 
   7  -3   2       28.65       30.22      1.20 o 
   8  -3   2        0.11        0.65      1.01 o 
   9  -3   2       35.75       37.96      1.70 o 
  -9  -2   2        2.82        1.24      1.47 o 
  -8  -2   2       36.83       37.91      1.98 o 
  -7  -2   2       76.23       81.77      4.89 o 
  -6  -2   2     2110.71     2158.01     27.94 o 
  -5  -2   2       76.87       77.59      2.04 o 
  -4  -2   2      919.17      933.89     12.62 o 
  -3  -2   2        2.47        2.43      0.55 o 
  -2  -2   2       17.98       14.52      1.94 o 
  -1  -2   2      321.84      323.58      3.17 o 
   1  -2   2     1108.54     1103.60      9.08 o 
   2  -2   2       49.02       71.44      2.47 o 
   3  -2   2      625.55      599.11      6.50 o 
   4  -2   2      135.48      136.81      2.11 o 
   5  -2   2      886.94      891.96     10.74 o 
   6  -2   2      850.83      829.30     11.35 o 
   7  -2   2       47.17       42.07      2.15 o 
   8  -2   2        3.29        6.00      1.02 o 
   9  -2   2       53.97       54.65      1.77 o 
  10  -2   2        0.01       -0.61      1.22 o 
  -9  -1   2       26.48       17.36      1.39 o 
  -8  -1   2       54.88       59.23      2.37 o 
  -7  -1   2        1.43        4.73      0.95 o 
  -6  -1   2       71.43       79.32      1.72 o 
  -5  -1   2        0.47        0.58      0.51 o 
  -4  -1   2     1336.65     1373.73     12.70 o 
  -3  -1   2        0.24        1.28      0.33 o 
  -2  -1   2     2615.91     2716.10     43.27 o 
  -1  -1   2      251.09      255.72      2.94 o 
   1  -1   2     8945.69     8551.01    114.10 o 
   2  -1   2     6832.51     6387.28     58.07 o 
   3  -1   2      300.20      324.23      7.07 o 
   4  -1   2      992.80      979.36      9.27 o 
   5  -1   2       46.96       43.15      1.06 o 
   6  -1   2        3.38        3.29      1.25 o 
   7  -1   2      343.21      348.64      4.46 o 
   8  -1   2       64.43       74.23      1.99 o 
   9  -1   2       10.92        7.40      1.30 o 
  10  -1   2       23.00       30.48      1.58 o 
 -10   0   2        0.92       -0.48      1.60 o 
  -9   0   2       16.64       15.17      1.27 o 
  -8   0   2       97.03      113.07      2.41 o 
  -7   0   2      144.14      137.76      2.38 o 
  -6   0   2       43.76       46.26      1.67 o 
  -5   0   2      775.38      781.05      6.56 o 
  -4   0   2      309.43      273.01      2.44 o 
  -3   0   2        5.62        5.80      0.29 o 
  -2   0   2     3240.02     3241.10     30.60 o 
  -1   0   2       87.11       90.86      0.89 o 
   0   0   2      929.39      930.38     34.48 o 
   1   0   2      268.24      248.77      4.70 o 
   2   0   2     1350.32     1365.58     12.39 o 
   3   0   2     1208.95     1328.84     17.66 o 
   4   0   2     1066.67     1047.77     11.18 o 
   5   0   2      196.70      202.02      2.40 o 
   6   0   2      642.97      652.90      9.14 o 
   7   0   2      120.44      107.62      1.91 o 
   8   0   2       39.38       45.36      1.66 o 
   9   0   2       35.29       27.65      1.70 o 
  10   0   2        8.09        9.74      2.20 o 
  -9   1   2       64.61       58.91      2.16 o 
  -8   1   2       24.72       24.82      1.07 o 
  -7   1   2       94.99      108.54      2.16 o 
  -6   1   2       36.44       39.18      1.30 o 
  -5   1   2      843.74      832.59      6.95 o 
  -4   1   2      613.24      622.57      8.78 o 
  -2   1   2     2260.97     2263.10     24.68 o 
  -1   1   2      690.20      747.06      7.09 o 
   0   1   2       71.41       60.15      1.04 o 
   1   1   2     9776.11     8978.31    119.37 o 
   2   1   2     1356.98     1341.12     16.49 o 
   3   1   2        8.53       10.78      0.73 o 
   4   1   2      581.15      521.13      5.83 o 
   5   1   2        1.69        2.10      0.62 o 
   6   1   2      309.00      308.83      3.90 o 
   7   1   2        4.91        6.91      0.88 o 
   8   1   2       59.08       59.10      2.24 o 
   9   1   2       41.20       37.65      1.70 o 
  10   1   2        2.67        4.58      1.50 o 
  -9   2   2      102.56      111.88      3.38 o 
  -8   2   2       13.78       10.74      0.94 o 
  -7   2   2      332.17      320.52      3.48 o 
  -6   2   2       20.78       22.07      0.68 o 
  -5   2   2      643.28      634.75      5.42 o 
  -4   2   2        1.87        0.78      0.59 o 
  -3   2   2     5732.53     6015.27     57.09 o 
  -2   2   2      529.62      574.77     11.26 o 
  -1   2   2      970.89      985.67     10.21 o 
   0   2   2     4475.77     4332.83     60.44 o 
   1   2   2     1308.84     1367.01     12.64 o 
   2   2   2      179.53      177.26      2.14 o 
   3   2   2     1058.63     1069.82     14.38 o 
   4   2   2      383.18      372.54      5.20 o 
   5   2   2      704.75      746.55     13.27 o 
   6   2   2      459.45      445.78      5.32 o 
   7   2   2        1.68        2.13      1.01 o 
   8   2   2        7.33        7.83      1.25 o 
   9   2   2        7.40       11.86      1.45 o 
  10   2   2        4.14        3.74      1.56 o 
  -9   3   2        2.67        1.24      1.31 o 
  -8   3   2        9.10        6.21      0.85 o 
  -7   3   2      192.91      192.03      3.48 o 
  -6   3   2       43.38       40.58      1.09 o 
  -5   3   2      882.28      901.62      7.02 o 
  -4   3   2       19.96       22.68      1.56 o 
  -3   3   2     1024.20     1021.21      7.77 o 
  -2   3   2      435.55      438.13      3.44 o 
  -1   3   2     2557.14     2509.06     32.39 o 
   0   3   2      179.95      182.89      2.92 o 
   1   3   2     1842.80     1765.28     23.38 o 
   2   3   2      163.73      171.00      2.52 o 
   3   3   2      742.54      735.00      7.91 o 
   4   3   2      642.27      693.27      7.56 o 
   5   3   2      121.80      121.24      3.12 o 
   6   3   2       10.36        8.38      1.97 o 
   7   3   2        7.72        3.55      1.13 o 
   8   3   2       45.97       41.95      1.78 o 
   9   3   2        1.33        4.89      1.42 o 
  -9   4   2       29.35       32.42      1.26 o 
  -8   4   2       54.23       50.50      1.75 o 
  -7   4   2      209.74      200.83      2.36 o 
  -6   4   2      250.40      249.00      2.46 o 
  -5   4   2        4.45        5.87      0.54 o 
  -4   4   2       92.32       98.02      1.31 o 
  -3   4   2      568.05      531.98      5.37 o 
  -2   4   2       62.06       74.09      1.39 o 
  -1   4   2     1920.02     1919.08     24.51 o 
   0   4   2      308.30      325.18      3.40 o 
   1   4   2     1177.73     1222.95     13.43 o 
   2   4   2      253.27      269.93      3.30 o 
   3   4   2     1317.06     1322.77     12.04 o 
   4   4   2        2.08        1.48      0.86 o 
   5   4   2      133.94      131.31      3.38 o 
   6   4   2        0.56        1.45      1.03 o 
   7   4   2        9.11       10.44      1.30 o 
   8   4   2        8.24        8.71      1.44 o 
   9   4   2       12.67       16.57      1.92 o 
  -8   5   2      119.80      131.93      2.11 o 
  -7   5   2        8.23        6.77      0.84 o 
  -6   5   2       66.37       72.96      1.38 o 
  -5   5   2      540.60      525.11      4.89 o 
  -4   5   2       42.94       42.01      0.98 o 
  -3   5   2      543.33      524.76      6.17 o 
  -2   5   2      652.82      686.82     14.07 o 
  -1   5   2        9.30        9.05      1.13 o 
   0   5   2      139.73      142.48      2.18 o 
   1   5   2     1336.80     1330.13     18.77 o 
   2   5   2       45.14       37.36      1.15 o 
   3   5   2       85.60       87.02      1.51 o 
   4   5   2       42.31       42.62      1.20 o 
   5   5   2       18.51       17.77      1.20 o 
   6   5   2       15.22       14.17      1.28 o 
   7   5   2      401.23      377.19      5.14 o 
   8   5   2        2.63        3.10      1.44 o 
   9   5   2        1.38        1.80      1.59 o 
  -8   6   2       52.97       54.03      2.33 o 
  -7   6   2        3.96        4.34      0.91 o 
  -6   6   2       48.96       50.93      1.26 o 
  -5   6   2        2.47        2.95      0.74 o 
  -4   6   2      198.28      202.11      3.75 o 
  -3   6   2       82.67       74.63      1.51 o 
  -2   6   2      299.08      292.06      5.88 o 
  -1   6   2      181.63      174.68      4.13 o 
   0   6   2       13.34       12.74      0.96 o 
   1   6   2       85.20       85.40      1.85 o 
   2   6   2      129.16      120.56      3.51 o 
   3   6   2      471.99      495.48      6.12 o 
   4   6   2       11.05       10.73      0.98 o 
   5   6   2       32.36       36.32      3.21 o 
   6   6   2        0.56        0.46      1.25 o 
   7   6   2        3.71        4.61      1.43 o 
   8   6   2        2.81        1.96      2.45 o 
  -7   7   2        8.92        8.30      1.04 o 
  -6   7   2      108.62      107.53      2.13 o 
  -5   7   2       14.99       14.37      1.09 o 
  -4   7   2      211.05      209.59      2.80 o 
  -3   7   2       89.88       90.52      1.78 o 
  -2   7   2      237.92      239.52      3.54 o 
  -1   7   2       31.06       32.78      1.58 o 
   0   7   2       74.80       73.76      1.63 o 
   1   7   2        5.06        9.29      1.89 o 
   2   7   2       41.25       42.52      1.36 o 
   3   7   2        6.51        7.46      1.50 o 
   4   7   2        2.06        0.70      1.64 o 
   5   7   2        8.36        7.50      2.71 o 
   6   7   2       13.89       10.84      2.93 o 
   7   7   2        0.11        3.87      3.21 o 
  -6   8   2        9.74        7.21      1.25 o 
  -5   8   2        4.74        4.24      1.15 o 
  -4   8   2       78.63       80.66      2.53 o 
  -3   8   2       77.55       70.89      2.14 o 
  -2   8   2       50.41       48.36      1.83 o 
  -1   8   2        0.64        0.95      1.03 o 
   0   8   2      113.10      105.43      2.04 o 
   1   8   2        0.09        1.05      0.99 o 
   2   8   2      173.08      180.77      4.03 o 
   3   8   2       75.75       71.93      5.93 o 
   4   8   2       67.82       62.97      4.15 o 
   5   8   2        1.67        1.56      2.65 o 
   6   8   2        0.19        2.34      3.13 o 
  -4   9   2        6.19        4.31      1.51 o 
  -3   9   2        0.69        0.43      1.39 o 
  -2   9   2       72.86       77.50      3.52 o 
  -1   9   2        8.91        9.03      1.26 o 
   0   9   2       68.41       75.71      1.99 o 
   1   9   2        1.03        0.06      1.64 o 
   2   9   2        8.47        9.21      1.87 o 
   3   9   2        0.78        0.87      1.85 o 
   4   9   2       54.63       45.36      3.76 o 
   5   9   2        0.05       -1.75      2.80 o 
  -2  10   2        2.33        3.79      1.38 o 
  -1  10   2        9.68        7.68      1.53 o 
   0  10   2       11.16       17.40      1.76 o 
   1  10   2        0.59        1.70      1.93 o 
   2  10   2        1.07       -2.47      2.11 o 
   0 -10   3       19.58       16.88      4.23 o 
  -4  -9   3        0.21       -1.19      1.93 o 
  -3  -9   3        4.09        5.13      1.95 o 
  -2  -9   3        0.67        2.31      1.88 o 
  -1  -9   3       14.12       14.83      3.91 o 
   0  -9   3        0.20       -0.40      1.74 o 
   1  -9   3        8.37        7.44      3.15 o 
   2  -9   3        0.32       -0.65      1.78 o 
   3  -9   3       33.19       32.22      2.08 o 
   4  -9   3       15.36       11.16      1.48 o 
  -5  -8   3        6.62        7.70      2.95 o 
  -4  -8   3       27.10       27.25      2.17 o 
  -3  -8   3       52.66       54.42      3.89 o 
  -2  -8   3        3.56        4.70      2.36 o 
  -1  -8   3      103.57      106.82      5.37 o 
   0  -8   3       31.63       28.49      1.95 o 
   1  -8   3       82.39       83.03      3.01 o 
   2  -8   3       23.50       25.19      2.32 o 
   3  -8   3       88.96       84.10      1.89 o 
   4  -8   3        7.28        5.83      1.10 o 
   5  -8   3       19.89       19.67      1.33 o 
   6  -8   3        3.59        3.07      1.24 o 
  -6  -7   3       24.21       24.99      3.40 o 
  -5  -7   3        8.90        8.98      1.88 o 
  -4  -7   3       32.09       35.64      2.14 o 
  -3  -7   3        8.63        9.32      1.32 o 
  -2  -7   3       28.75       34.05      1.95 o 
  -1  -7   3      103.34      104.83      2.97 o 
   0  -7   3      127.96      130.64      3.31 o 
   1  -7   3      135.29      136.65      5.19 o 
   2  -7   3       40.12       41.93      1.84 o 
   3  -7   3      175.95      170.85      2.32 o 
   4  -7   3       27.04       24.48      2.11 o 
   5  -7   3      111.50      106.03      2.02 o 
   6  -7   3        7.47        7.55      1.04 o 
   7  -7   3       46.77       48.88      1.60 o 
  -7  -6   3        0.94        2.20      1.84 o 
  -6  -6   3       28.00       30.01      2.16 o 
  -5  -6   3        1.50        3.41      3.67 o 
  -4  -6   3        7.35       11.14      1.28 o 
  -3  -6   3        1.92        3.41      1.08 o 
  -2  -6   3      316.36      319.08      4.33 o 
  -1  -6   3       31.06       28.64      1.29 o 
   0  -6   3      954.03      938.46     10.52 o 
   1  -6   3      100.70      104.04      2.81 o 
   2  -6   3      100.05      102.43      2.79 o 
   3  -6   3      106.90      103.91      1.76 o 
   4  -6   3        9.04        9.85      0.84 o 
   5  -6   3      111.17      109.24      1.76 o 
   6  -6   3       18.31       16.35      1.02 o 
   7  -6   3       42.81       42.52      1.45 o 
   8  -6   3        0.26        1.37      1.16 o 
  -8  -5   3       27.22       28.78      2.33 o 
  -7  -5   3       48.44       37.69      2.27 o 
  -6  -5   3      141.63      147.13      3.60 o 
  -5  -5   3        0.25        1.45      1.18 o 
  -4  -5   3      357.81      363.50      4.74 o 
  -3  -5   3       50.33       53.09      1.65 o 
  -2  -5   3      457.58      448.19      5.45 o 
  -1  -5   3       21.88       31.62      1.88 o 
   0  -5   3      151.88      150.63      2.02 o 
   1  -5   3       21.54       24.98      1.05 o 
   2  -5   3      507.46      477.09      4.41 o 
   3  -5   3       49.14       54.61      1.49 o 
   4  -5   3      819.08      767.99      6.26 o 
   5  -5   3       99.25       99.14      1.71 o 
   6  -5   3       41.98       39.58      1.19 o 
   7  -5   3        1.19        3.37      1.00 o 
   8  -5   3       72.75       75.19      1.90 o 
  -8  -4   3        2.07        2.95      1.78 o 
  -7  -4   3        4.57        4.05      1.61 o 
  -6  -4   3      345.26      354.34     10.83 o 
  -5  -4   3       97.43       94.76      2.04 o 
  -4  -4   3      191.53      184.39      2.97 o 
  -3  -4   3       31.38       28.65      1.12 o 
  -2  -4   3      744.14      745.19     10.10 o 
  -1  -4   3      141.99      133.20      1.76 o 
   0  -4   3     4477.83     4593.97     50.01 o 
   1  -4   3       37.32       35.80      1.16 o 
   2  -4   3      358.36      358.24      3.08 o 
   3  -4   3       46.86       54.10      1.08 o 
   4  -4   3      730.53      740.71      5.97 o 
   5  -4   3        7.37        7.30      0.70 o 
   6  -4   3      266.55      268.02      2.95 o 
   7  -4   3        0.63        1.53      0.90 o 
   8  -4   3       18.74       18.16      1.18 o 
   9  -4   3       25.02       22.82      1.46 o 
  -9  -3   3        7.59        2.74      1.80 o 
  -8  -3   3       15.51       19.13      1.83 o 
  -7  -3   3       21.39       22.37      1.72 o 
  -6  -3   3      224.16      223.53      4.13 o 
  -5  -3   3      748.76      745.93      8.43 o 
  -4  -3   3      116.68      114.24      2.02 o 
  -3  -3   3       74.45       74.52      1.52 o 
  -2  -3   3     1769.92     1827.73     23.52 o 
  -1  -3   3      308.25      292.25      3.03 o 
   0  -3   3      904.41      875.81      8.22 o 
   1  -3   3      174.26      206.90      2.33 o 
   2  -3   3     2016.14     2089.82     15.72 o 
   3  -3   3       22.17       13.92      0.56 o 
   4  -3   3     1052.06     1045.01      9.82 o 
   5  -3   3      150.27      138.89      1.80 o 
   6  -3   3      183.14      192.55      2.51 o 
   7  -3   3      141.82      131.58      2.22 o 
   8  -3   3      122.56      124.43      2.51 o 
   9  -3   3        1.31        3.34      1.21 o 
  -9  -2   3       32.82       33.72      2.16 o 
  -8  -2   3        0.55        2.07      1.51 o 
  -7  -2   3      117.51      117.93      2.90 o 
  -6  -2   3       46.73       41.59      1.79 o 
  -5  -2   3      178.81      180.40      3.34 o 
  -4  -2   3       93.37      102.29      1.63 o 
  -3  -2   3     1601.69     1648.38     21.14 o 
  -2  -2   3        9.74        5.24      0.91 o 
  -1  -2   3     3306.72     3355.18     36.87 o 
   0  -2   3      156.84      194.63      2.34 o 
   1  -2   3      261.16      235.71      1.97 o 
   2  -2   3      204.14      196.50      4.34 o 
   3  -2   3     1398.46     1417.06     14.85 o 
   4  -2   3      160.43      166.21      3.67 o 
   5  -2   3       94.58       94.08      1.58 o 
   6  -2   3      903.19      855.02      8.36 o 
   7  -2   3      181.45      174.12      2.81 o 
   8  -2   3       46.98       52.27      2.02 o 
   9  -2   3        9.73       11.71      1.68 o 
  10  -2   3        2.02        1.68      1.31 o 
  -9  -1   3       53.84       60.76      2.52 o 
  -8  -1   3       73.30       66.11      2.46 o 
  -7  -1   3      168.78      186.21      5.42 o 
  -6  -1   3       71.76       63.42      1.61 o 
  -5  -1   3      656.71      676.88      7.55 o 
  -4  -1   3       17.21       24.31      0.58 o 
  -3  -1   3     3004.09     2960.22     27.76 o 
  -2  -1   3       48.24       45.89      0.89 o 
  -1  -1   3      636.61      628.21      7.27 o 
   0  -1   3      105.18      107.02      1.17 o 
   1  -1   3     5676.76     5717.19     46.83 o 
   2  -1   3     1148.40     1153.68     10.54 o 
   3  -1   3     1420.47     1363.22     11.27 o 
   4  -1   3        4.32        3.99      0.46 o 
   5  -1   3      298.13      299.32      2.90 o 
   6  -1   3       22.19       22.90      1.00 o 
   7  -1   3      527.93      540.25      5.66 o 
   8  -1   3       26.94       25.07      2.77 o 
   9  -1   3        0.24        0.72      1.29 o 
  10  -1   3        4.78        5.68      2.54 o 
  -9   0   3       36.04       47.06      2.95 o 
  -8   0   3      133.48      121.40      4.70 o 
  -7   0   3      279.04      279.95      3.77 o 
  -6   0   3       46.89       46.32      1.16 o 
  -5   0   3      390.13      372.70      3.05 o 
  -4   0   3      377.13      374.40      3.59 o 
  -3   0   3     5504.32     5657.27     61.89 o 
  -2   0   3      580.33      576.51      4.76 o 
  -1   0   3     1079.17     1097.46      9.14 o 
   0   0   3        3.35        2.41      0.22 o 
   1   0   3     1633.57     1626.74     17.33 o 
   2   0   3       44.68       36.82      0.68 o 
   3   0   3     2335.00     2368.59     25.86 o 
   4   0   3       68.41       72.58      1.01 o 
   5   0   3      594.75      596.23      5.91 o 
   6   0   3       91.14       84.18      1.62 o 
   7   0   3      207.10      215.88      3.40 o 
   8   0   3       12.31        7.10      1.04 o 
   9   0   3       18.31       24.22      1.60 o 
  10   0   3        2.56        4.50      1.49 o 
  -9   1   3        9.22        8.68      1.13 o 
  -8   1   3      109.89      107.41      3.29 o 
  -7   1   3       17.52       10.26      0.94 o 
  -6   1   3      229.77      222.69      2.07 o 
  -5   1   3      619.62      619.87      7.03 o 
  -4   1   3      843.25      822.95      8.01 o 
  -2   1   3      262.20      275.03      3.29 o 
  -1   1   3      873.63      862.54      7.96 o 
   0   1   3     1127.51     1144.04     12.45 o 
   2   1   3     1179.16     1148.72      9.42 o 
   3   1   3     1134.99     1095.06     14.62 o 
   4   1   3      120.98      162.62      2.67 o 
   5   1   3       92.12       76.57      1.77 o 
   6   1   3        2.61        3.71      0.86 o 
   7   1   3       61.65       63.68      1.67 o 
   8   1   3        0.03       -0.49      0.97 o 
   9   1   3       19.81       25.19      1.60 o 
  10   1   3        4.31        1.34      1.49 o 
  -9   2   3       15.42       14.94      1.14 o 
  -8   2   3      123.08      126.91      1.92 o 
  -7   2   3        8.69        7.23      0.88 o 
  -6   2   3      532.87      521.18      4.58 o 
  -5   2   3        4.92        6.01      0.87 o 
  -4   2   3      895.87      895.91      8.75 o 
  -3   2   3        1.62        2.15      0.50 o 
  -2   2   3     1227.88     1245.84     16.68 o 
  -1   2   3     1170.63     1135.28     10.34 o 
   0   2   3     3001.48     3053.99     41.30 o 
   1   2   3      181.25      193.64      2.37 o 
   2   2   3      507.57      498.59      4.24 o 
   3   2   3      742.61      732.72     10.01 o 
   4   2   3       80.27       75.89      1.26 o 
   5   2   3      753.97      737.43      8.23 o 
   6   2   3       81.77       76.36      2.24 o 
   7   2   3       62.80       59.03      1.64 o 
   8   2   3        2.96        3.08      1.38 o 
   9   2   3       93.80       89.93      5.25 o 
  10   2   3        0.02        0.44      2.08 o 
  -9   3   3       23.28       22.34      1.13 o 
  -8   3   3       79.54       83.21      1.50 o 
  -7   3   3        5.16        6.81      1.29 o 
  -6   3   3      126.94      140.78      1.58 o 
  -5   3   3       47.49       50.84      0.82 o 
  -4   3   3      520.04      489.85      4.41 o 
  -3   3   3       56.71       58.51      0.80 o 
  -2   3   3     1778.65     1763.06     12.02 o 
  -1   3   3      146.17      149.01      3.57 o 
   0   3   3     1220.57     1164.05     10.88 o 
   1   3   3       25.08       26.07      1.23 o 
   2   3   3     1128.05     1101.37      9.21 o 
   3   3   3       79.16       84.77      5.52 o 
   4   3   3      416.14      421.11      3.85 o 
   5   3   3       42.12       36.71      1.27 o 
   6   3   3       50.24       49.33      2.05 o 
   7   3   3      201.38      175.07      3.01 o 
   8   3   3        6.17        8.54      1.37 o 
   9   3   3        0.34        5.45      1.67 o 
  -9   4   3       19.55       16.63      1.07 o 
  -8   4   3        3.66        3.93      0.93 o 
  -7   4   3       82.85       78.09      1.41 o 
  -6   4   3      119.69      119.24      1.47 o 
  -5   4   3      463.86      480.62      4.53 o 
  -4   4   3      994.84      968.39      6.39 o 
  -3   4   3      520.87      535.16      3.88 o 
  -2   4   3      575.97      567.05      5.46 o 
  -1   4   3        2.37        2.52      0.84 o 
   0   4   3      107.73       91.64      1.49 o 
   1   4   3       41.14       43.24      1.03 o 
   2   4   3      368.38      344.31      2.92 o 
   3   4   3       62.04       70.10      1.58 o 
   4   4   3       69.99       69.67      1.36 o 
   5   4   3        2.88        2.97      0.87 o 
   6   4   3      120.24      129.44      5.19 o 
   7   4   3        2.23        0.24      1.16 o 
   8   4   3        5.89        8.33      1.67 o 
   9   4   3        0.65        1.09      1.83 o 
  -8   5   3        4.94        6.00      0.94 o 
  -7   5   3      107.18      105.35      1.62 o 
  -6   5   3      114.41      104.69      1.53 o 
  -5   5   3      229.16      229.38      2.32 o 
  -4   5   3        2.23        1.99      0.55 o 
  -3   5   3      365.36      369.68      4.59 o 
  -1   5   3      303.87      299.82      5.21 o 
   0   5   3      889.98      914.42      8.82 o 
   1   5   3      621.63      651.99      6.47 o 
   2   5   3       74.87       86.49      3.26 o 
   3   5   3       80.44       79.19      2.07 o 
   4   5   3      218.59      226.73      3.19 o 
   5   5   3        6.66        5.10      1.05 o 
   6   5   3       52.31       55.11      2.00 o 
   7   5   3        3.86        5.40      1.41 o 
   8   5   3        3.71        4.56      1.46 o 
   9   5   3       15.92       14.07      1.78 o 
  -7   6   3      114.43      113.78      1.77 o 
  -6   6   3        1.06        0.37      0.79 o 
  -5   6   3       45.22       47.50      1.51 o 
  -4   6   3        2.23        1.19      0.78 o 
  -3   6   3      363.15      373.66      4.03 o 
  -2   6   3      139.34      140.30      3.49 o 
  -1   6   3      267.07      266.45      3.60 o 
   0   6   3      177.54      187.84      3.17 o 
   1   6   3       71.13       71.60      2.38 o 
   2   6   3      161.29      168.93      2.66 o 
   3   6   3      296.67      299.87      3.52 o 
   4   6   3      199.60      202.48      4.00 o 
   5   6   3       11.51       14.85      2.51 o 
   6   6   3        7.68        7.46      1.70 o 
   7   6   3        2.68        6.37      1.87 o 
   8   6   3       28.87       23.76      3.30 o 
  -7   7   3       41.55       41.08      1.49 o 
  -6   7   3        6.78        9.11      1.07 o 
  -5   7   3      169.32      163.05      2.51 o 
  -4   7   3       68.33       67.14      1.62 o 
  -3   7   3        8.43        8.73      1.30 o 
  -2   7   3       24.46       22.93      1.18 o 
  -1   7   3      175.36      171.57      2.47 o 
   0   7   3        8.55        8.90      0.96 o 
   1   7   3      132.78      130.51      2.13 o 
   2   7   3        3.45        3.99      0.90 o 
   3   7   3        3.90        4.38      1.10 o 
   4   7   3       67.75       69.98      2.54 o 
   5   7   3        1.89        0.69      2.33 o 
   6   7   3        3.26        6.56      3.00 o 
   7   7   3       10.74        2.49      3.17 o 
  -6   8   3       37.89       41.76      1.73 o 
  -5   8   3       20.81       21.66      1.67 o 
  -4   8   3        6.05        8.02      1.41 o 
  -3   8   3       22.99       21.18      1.47 o 
  -2   8   3       87.94       85.77      2.19 o 
  -1   8   3      112.02      115.74      2.18 o 
   0   8   3        0.39        0.26      1.04 o 
   1   8   3       12.59       13.51      1.49 o 
   2   8   3       30.74       32.25      1.36 o 
   3   8   3       18.13       22.44      2.31 o 
   4   8   3        3.41        4.35      2.73 o 
   5   8   3        0.29        3.67      2.86 o 
   6   8   3        1.57        4.77      3.20 o 
  -4   9   3       16.84       16.86      1.43 o 
  -3   9   3       32.86       30.41      1.56 o 
  -2   9   3       82.00       75.42      2.00 o 
  -1   9   3        8.70       10.69      1.28 o 
   0   9   3        9.37        7.61      1.91 o 
   1   9   3       19.97       21.85      1.64 o 
   2   9   3        0.08       -1.44      1.77 o 
   3   9   3        7.80        8.65      3.70 o 
   4   9   3       20.67       16.86      3.30 o 
   5   9   3        3.39        4.55      3.18 o 
  -2  10   3        1.31       -0.75      1.33 o 
  -1  10   3        0.94        1.87      1.33 o 
   0  10   3        6.96        6.95      1.34 o 
   1  10   3       10.35       11.96      2.18 o 
   2  10   3       38.23       31.68      3.19 o 
  -3  -9   4        6.00        3.62      2.96 o 
  -2  -9   4       49.73       57.86      4.16 o 
  -1  -9   4        1.83        1.92      4.19 o 
   0  -9   4       61.81       59.66      2.87 o 
   1  -9   4        0.04        1.92      4.17 o 
   2  -9   4       56.45       57.80      3.40 o 
   3  -9   4       12.04        9.94      2.22 o 
   4  -9   4        8.46        9.13      2.05 o 
  -4  -8   4        6.13        7.51      2.75 o 
  -3  -8   4       35.80       38.75      2.32 o 
  -2  -8   4       52.15       47.42      2.39 o 
  -1  -8   4        9.30        7.79      2.06 o 
   0  -8   4       32.46       33.17      2.71 o 
   1  -8   4        0.14        1.93      1.53 o 
   2  -8   4       60.04       56.06      2.07 o 
   3  -8   4        9.53        8.43      1.10 o 
   4  -8   4       83.03       81.93      2.40 o 
   5  -8   4        0.04        1.84      1.15 o 
   6  -8   4       37.06       40.62      1.72 o 
  -6  -7   4        0.82        1.05      2.64 o 
  -5  -7   4       39.54       41.17      3.39 o 
  -4  -7   4       80.76       75.44      2.44 o 
  -3  -7   4       57.20       59.46      2.72 o 
  -2  -7   4      116.10      107.91      3.28 o 
  -1  -7   4      105.36      114.28      5.64 o 
   0  -7   4        3.45        4.74      1.44 o 
   1  -7   4       40.98       41.63      1.60 o 
   2  -7   4      150.81      149.84      2.84 o 
   3  -7   4       84.20       83.64      2.35 o 
   4  -7   4      233.87      230.15      2.85 o 
   5  -7   4        7.08        5.69      1.10 o 
   6  -7   4       15.23       17.08      1.16 o 
   7  -7   4        0.85        0.44      1.19 o 
  -7  -6   4       10.98       14.80      2.80 o 
  -6  -6   4        9.56        8.93      2.35 o 
  -5  -6   4       54.91       58.01      2.20 o 
  -4  -6   4        6.59        7.26      1.26 o 
  -3  -6   4      130.36      132.18      2.63 o 
  -2  -6   4        1.21        2.59      1.00 o 
  -1  -6   4      164.53      166.17      5.19 o 
   0  -6   4     1500.41     1457.30     19.95 o 
   1  -6   4       38.83       41.08      1.27 o 
   2  -6   4       32.77       33.94      1.42 o 
   3  -6   4      252.93      250.94      2.83 o 
   4  -6   4       14.10       16.46      1.03 o 
   5  -6   4       46.97       41.45      1.20 o 
   6  -6   4      213.38      208.27      2.48 o 
   7  -6   4        9.53        8.30      1.17 o 
   8  -6   4        4.29        4.45      1.25 o 
  -8  -5   4       12.88        7.92      2.63 o 
  -7  -5   4        0.64        3.20      2.26 o 
  -6  -5   4       53.14       51.79      2.31 o 
  -5  -5   4      136.63      138.43      2.70 o 
  -4  -5   4        4.97        6.42      1.11 o 
  -3  -5   4      212.85      225.29      5.33 o 
  -2  -5   4       77.86       84.69      1.93 o 
  -1  -5   4      268.12      274.20      3.69 o 
   0  -5   4       19.85       22.00      0.92 o 
   1  -5   4      384.07      379.20      3.97 o 
   2  -5   4       12.51       13.72      0.80 o 
   3  -5   4      230.33      225.46      2.32 o 
   4  -5   4       90.51       84.66      1.43 o 
   5  -5   4       66.54       71.52      1.44 o 
   6  -5   4      139.13      140.70      1.98 o 
   7  -5   4        4.15        4.82      1.06 o 
   8  -5   4       48.78       45.08      1.55 o 
  -8  -4   4        7.61        5.41      2.22 o 
  -7  -4   4       23.83       29.18      2.03 o 
  -6  -4   4      220.53      214.05      4.85 o 
  -5  -4   4       29.32       37.33      1.60 o 
  -4  -4   4       60.13       65.85      2.62 o 
  -3  -4   4      265.79      263.23      4.57 o 
  -2  -4   4       76.40       80.99      1.74 o 
  -1  -4   4      924.31      935.91     10.31 o 
   0  -4   4     1555.06     1582.44     11.97 o 
   1  -4   4     1335.15     1313.35     11.15 o 
   2  -4   4       25.50       26.82      0.63 o 
   3  -4   4      507.94      481.61      3.79 o 
   4  -4   4        0.35        0.64      0.56 o 
   5  -4   4      361.42      362.77      3.35 o 
   6  -4   4        0.88        0.29      0.77 o 
   7  -4   4       13.20       14.37      1.09 o 
   8  -4   4        1.27        1.37      1.08 o 
   9  -4   4       15.50       18.77      1.34 o 
  -9  -3   4        4.45        1.43      2.20 o 
  -8  -3   4       48.73       51.44      2.44 o 
  -7  -3   4       28.45       35.70      1.91 o 
  -6  -3   4      195.81      205.10      3.88 o 
  -5  -3   4      978.35      998.94     11.07 o 
  -4  -3   4      794.53      822.25     12.95 o 
  -3  -3   4      138.37      143.81      2.40 o 
  -2  -3   4      295.63      272.01      3.33 o 
  -1  -3   4       16.58       35.69      0.69 o 
   0  -3   4      767.56      760.30      7.20 o 
   1  -3   4     4213.48     4249.01     45.41 o 
   2  -3   4      199.08      178.92      1.61 o 
   3  -3   4      152.22      134.09      2.50 o 
   4  -3   4       64.34       63.61      1.58 o 
   5  -3   4      418.34      410.41      4.35 o 
   6  -3   4       61.22       62.76      1.41 o 
   7  -3   4      627.32      627.39      7.37 o 
   8  -3   4       23.32       27.51      1.37 o 
   9  -3   4        7.27        7.51      1.92 o 
  -9  -2   4        0.44        0.54      2.01 o 
  -8  -2   4       84.07       85.98      2.71 o 
  -7  -2   4        2.67        4.26      1.31 o 
  -6  -2   4       23.03       19.66      1.37 o 
  -5  -2   4      110.95      106.66      2.59 o 
  -4  -2   4      557.30      560.58      8.05 o 
  -3  -2   4      472.98      507.42      8.27 o 
  -2  -2   4     1360.83     1440.01     13.34 o 
  -1  -2   4     1349.10     1440.87     15.95 o 
   0  -2   4     1123.34     1069.91     14.33 o 
   1  -2   4      432.80      454.15      3.34 o 
   2  -2   4     1279.09     1267.31     11.87 o 
   3  -2   4     1872.55     1969.28     16.23 o 
   4  -2   4      149.95      137.85      3.43 o 
   5  -2   4      338.29      320.51      3.18 o 
   6  -2   4       25.87       28.96      1.14 o 
   7  -2   4        5.03        5.82      1.36 o 
   8  -2   4        1.08       -0.01      1.37 o 
   9  -2   4       47.14       46.62      1.91 o 
  -9  -1   4       19.85       16.50      1.73 o 
  -8  -1   4       55.40       56.80      2.24 o 
  -7  -1   4       63.75       57.92      2.16 o 
  -6  -1   4      211.41      220.31      4.81 o 
  -5  -1   4      643.30      658.77      7.40 o 
  -4  -1   4      745.06      714.59      5.51 o 
  -3  -1   4      304.54      345.97      3.98 o 
  -2  -1   4      641.95      608.44      6.82 o 
  -1  -1   4      537.02      555.07      9.47 o 
   0  -1   4     1840.50     1771.30     33.78 o 
   1  -1   4       16.90       18.03      0.55 o 
   2  -1   4     1301.94     1241.23     11.73 o 
   3  -1   4      585.79      630.99      6.90 o 
   4  -1   4      137.95      113.95      1.64 o 
   5  -1   4      177.55      175.00      1.97 o 
   6  -1   4      337.21      352.27      3.96 o 
   7  -1   4       47.49       43.53      1.43 o 
   8  -1   4        9.42       12.74      1.22 o 
   9  -1   4       43.92       42.87      1.85 o 
  10  -1   4        0.25        0.58      1.49 o 
  -9   0   4      109.46      114.85      4.29 o 
  -8   0   4        6.40       11.65      1.41 o 
  -7   0   4       20.40       21.10      2.28 o 
  -6   0   4      255.85      271.08      3.06 o 
  -5   0   4      117.59      109.82      1.44 o 
  -4   0   4      349.87      358.15      2.91 o 
  -3   0   4      956.53     1036.67      8.53 o 
  -2   0   4     2061.43     2062.59     15.43 o 
  -1   0   4      294.07      312.52      3.10 o 
   0   0   4     5670.84     5416.42     59.05 o 
   1   0   4     1203.50     1253.32     15.72 o 
   2   0   4      209.49      208.09      2.19 o 
   3   0   4      216.99      222.06      2.89 o 
   4   0   4      620.08      607.54      5.31 o 
   5   0   4        3.73        2.99      0.49 o 
   6   0   4      484.31      448.52      4.79 o 
   7   0   4      109.91       98.53      2.67 o 
   8   0   4       14.29       16.75      1.20 o 
   9   0   4       25.76       21.09      1.42 o 
  10   0   4        2.77        2.37      1.49 o 
  -9   1   4       16.23       14.49      1.53 o 
  -8   1   4       15.44       17.45      1.36 o 
  -7   1   4      313.31      308.24      3.98 o 
  -6   1   4       17.91       20.43      0.63 o 
  -5   1   4      767.11      787.53      7.81 o 
  -4   1   4       11.90        7.44      0.57 o 
  -3   1   4      593.24      605.33      7.00 o 
  -2   1   4     4023.68     4102.25     34.94 o 
  -1   1   4     1899.36     1878.26     17.37 o 
   0   1   4      164.93      156.24      2.01 o 
   1   1   4      240.34      283.29      4.10 o 
   2   1   4      317.12      287.58      2.60 o 
   3   1   4       11.30        8.42      0.52 o 
   4   1   4     2128.19     2154.55     17.73 o 
   5   1   4      415.20      416.37      4.38 o 
   6   1   4       79.77       82.88      1.72 o 
   7   1   4        6.70        2.70      0.93 o 
   8   1   4       54.22       55.31      2.11 o 
   9   1   4        7.29        8.13      1.46 o 
  10   1   4       14.14       17.47      1.90 o 
  -9   2   4       13.95       12.02      1.03 o 
  -8   2   4        3.71        3.32      1.15 o 
  -7   2   4      415.40      381.59      4.73 o 
  -6   2   4       10.66       10.52      0.95 o 
  -5   2   4      384.96      369.03      4.10 o 
  -4   2   4      240.42      242.48      3.51 o 
  -3   2   4     1908.58     1960.02     19.73 o 
  -2   2   4      316.14      303.20      2.67 o 
  -1   2   4     2579.42     2518.92     26.72 o 
   0   2   4      301.96      337.74      4.86 o 
   1   2   4      452.49      436.93      9.60 o 
   2   2   4     1443.21     1457.29     16.83 o 
   3   2   4      726.32      717.05      7.40 o 
   4   2   4      199.04      195.15      1.84 o 
   5   2   4       41.78       42.85      1.24 o 
   6   2   4       27.05       31.23      1.49 o 
   7   2   4        0.28        0.34      1.03 o 
   8   2   4       33.24       34.64      1.66 o 
   9   2   4        2.34        2.17      1.42 o 
  10   2   4        1.13        2.49      1.57 o 
  -9   3   4       29.21       32.61      1.13 o 
  -8   3   4       43.60       43.80      1.45 o 
  -7   3   4      111.78      115.64      1.94 o 
  -6   3   4       71.88       77.33      2.10 o 
  -5   3   4      490.48      480.55      5.21 o 
  -4   3   4       57.20       57.99      1.37 o 
  -3   3   4      442.88      396.12      3.48 o 
  -2   3   4      289.05      317.89      2.36 o 
  -1   3   4      448.80      450.43      6.28 o 
   0   3   4      285.19      292.27      3.06 o 
   1   3   4     6514.33     6584.36     69.75 o 
   2   3   4     1040.96     1091.61     10.78 o 
   3   3   4      744.20      713.55      9.30 o 
   4   3   4        8.09        9.13      0.56 o 
   5   3   4        6.50        6.90      0.83 o 
   6   3   4       43.40       44.59      1.92 o 
   7   3   4      214.97      207.16      2.94 o 
   8   3   4        4.61        4.19      1.34 o 
   9   3   4        2.66        1.85      1.39 o 
  -8   4   4       90.87       94.36      1.58 o 
  -7   4   4       50.89       50.85      1.51 o 
  -6   4   4       62.18       68.82      1.95 o 
  -5   4   4       84.01       83.94      1.53 o 
  -4   4   4        7.85        9.47      0.54 o 
  -3   4   4     1171.31     1153.91      8.57 o 
  -2   4   4      153.91      151.84      2.12 o 
  -1   4   4      531.03      525.68      7.67 o 
   0   4   4       17.38       12.27      0.68 o 
   1   4   4       31.63       28.25      0.99 o 
   2   4   4      124.08      121.35      2.49 o 
   3   4   4      999.24      996.90      9.59 o 
   4   4   4       41.81       43.21      1.15 o 
   5   4   4      120.51      129.73      2.11 o 
   6   4   4       55.15       48.52      1.50 o 
   7   4   4       18.04       18.09      1.48 o 
   8   4   4       35.84       28.87      1.78 o 
   9   4   4       48.56       64.45      2.45 o 
  -8   5   4       86.29       99.43      2.43 o 
  -7   5   4        0.12       -0.42      1.15 o 
  -6   5   4      106.78      110.92      1.98 o 
  -5   5   4       69.60       68.51      1.27 o 
  -4   5   4      108.58      102.55      1.57 o 
  -3   5   4        8.10        8.85      1.06 o 
  -2   5   4      216.25      221.54      5.50 o 
  -1   5   4      336.13      328.45      4.11 o 
   0   5   4       59.52       55.40      2.20 o 
   1   5   4      258.92      245.02      2.87 o 
   2   5   4      115.02      107.33      1.72 o 
   3   5   4       60.88       63.02      1.42 o 
   4   5   4       70.66       79.37      2.05 o 
   5   5   4       24.48       24.98      1.14 o 
   6   5   4        9.22       11.79      1.32 o 
   7   5   4        8.87        9.95      1.42 o 
   8   5   4        0.36        2.17      1.49 o 
  -7   6   4        3.17        5.00      0.92 o 
  -6   6   4       76.67       75.15      2.12 o 
  -5   6   4        2.21        2.25      0.84 o 
  -4   6   4      826.33      841.64      9.78 o 
  -3   6   4       10.59       10.11      0.96 o 
  -2   6   4      492.47      507.66      5.38 o 
  -1   6   4       85.26       85.71      1.73 o 
   0   6   4       26.73       22.57      1.00 o 
   1   6   4       50.22       56.56      1.45 o 
   2   6   4       79.59       75.14      1.66 o 
   3   6   4        1.16        3.42      0.93 o 
   4   6   4       20.31       23.91      1.90 o 
   5   6   4        6.97        8.90      2.39 o 
   6   6   4        1.09        1.42      2.39 o 
   7   6   4        1.07        3.55      3.00 o 
   8   6   4       13.98       11.66      3.54 o 
  -6   7   4       63.66       65.17      1.71 o 
  -5   7   4        2.97        4.89      1.00 o 
  -4   7   4       12.43       10.90      1.01 o 
  -3   7   4        3.08        2.74      1.02 o 
  -2   7   4      275.91      279.00      3.49 o 
  -1   7   4        0.57        0.57      0.93 o 
   0   7   4      310.49      300.19      4.33 o 
   1   7   4       50.57       59.67      1.72 o 
   2   7   4       20.62       20.92      1.71 o 
   3   7   4        0.31        0.75      1.11 o 
   4   7   4      367.23      364.59      6.22 o 
   5   7   4       18.36       16.02      2.75 o 
   6   7   4        5.40        3.02      2.73 o 
   7   7   4        4.75        3.98      2.90 o 
  -5   8   4       22.88       22.29      1.68 o 
  -4   8   4       50.52       48.96      1.72 o 
  -3   8   4        6.22        7.38      1.19 o 
  -2   8   4        1.18        0.52      1.06 o 
  -1   8   4        1.47        1.02      1.02 o 
   0   8   4       96.67      104.19      2.30 o 
   1   8   4        0.04       -0.23      1.03 o 
   2   8   4       57.16       57.52      1.72 o 
   3   8   4        0.25        1.36      1.54 o 
   4   8   4        0.27        4.69      2.57 o 
   5   8   4       11.00       16.43      3.16 o 
   6   8   4       11.37       13.12      3.33 o 
  -4   9   4       11.05        8.61      1.43 o 
  -3   9   4        1.47        1.13      1.24 o 
  -2   9   4       17.10       17.91      1.39 o 
  -1   9   4        5.24        3.67      1.20 o 
   0   9   4       10.73       11.85      1.31 o 
   1   9   4       11.81       13.06      1.71 o 
   2   9   4        0.29        0.05      1.72 o 
   3   9   4        0.63       -0.72      1.72 o 
   4   9   4        0.37        1.24      2.74 o 
  -1  10   4       27.41       28.76      1.61 o 
   0  10   4        0.63       -0.43      1.33 o 
   1  10   4       11.90       11.32      2.19 o 
  -2  -9   5        3.71        2.62      3.07 o 
  -1  -9   5       17.24       16.82      3.40 o 
   0  -9   5        0.88        4.94      3.17 o 
   1  -9   5       48.64       52.36      4.30 o 
   2  -9   5        2.75        1.40      2.96 o 
   3  -9   5       29.75       26.72      4.37 o 
  -4  -8   5        9.61       11.14      3.00 o 
  -3  -8   5        1.48        2.23      2.77 o 
  -2  -8   5        9.95       12.42      3.02 o 
  -1  -8   5       42.19       45.74      3.59 o 
   0  -8   5        0.22       -0.07      3.04 o 
   1  -8   5       57.73       55.29      2.60 o 
   2  -8   5        4.06        8.77      2.06 o 
   3  -8   5       34.19       37.30      1.86 o 
   4  -8   5        3.98        4.01      1.17 o 
   5  -8   5       30.63       31.47      1.49 o 
  -6  -7   5       20.40       22.46      3.19 o 
  -5  -7   5       17.80       10.21      2.73 o 
  -4  -7   5       13.02       14.37      1.85 o 
  -3  -7   5        2.18        1.89      1.68 o 
  -2  -7   5      123.16      118.06      4.66 o 
  -1  -7   5       34.22       34.74      1.98 o 
   0  -7   5      306.79      302.01      5.33 o 
   1  -7   5      155.82      156.90      3.66 o 
   2  -7   5       73.24       82.65      2.35 o 
   3  -7   5       36.88       38.91      1.31 o 
   4  -7   5        5.04        5.76      1.09 o 
   5  -7   5       43.16       45.18      1.51 o 
   6  -7   5        4.73        4.84      1.08 o 
  -7  -6   5        1.01        4.85      2.63 o 
  -6  -6   5      118.55      118.74      4.70 o 
  -5  -6   5        5.30        5.74      1.69 o 
  -4  -6   5       84.85       86.60      2.94 o 
  -3  -6   5       27.63       29.76      1.89 o 
  -2  -6   5      155.54      158.55      2.81 o 
  -1  -6   5       33.44       33.88      1.97 o 
   0  -6   5      462.07      456.33      7.10 o 
   1  -6   5        4.93        4.41      1.06 o 
   2  -6   5       59.87       63.89      1.62 o 
   3  -6   5      170.43      171.70      2.31 o 
   4  -6   5      258.57      248.81      2.93 o 
   5  -6   5      192.94      185.17      2.33 o 
   6  -6   5       75.71       77.49      1.67 o 
   7  -6   5        0.71       -0.04      1.12 o 
  -7  -5   5        3.79        3.20      2.39 o 
  -6  -5   5        4.25        2.63      2.10 o 
  -5  -5   5        1.83        3.85      1.88 o 
  -4  -5   5      236.64      239.33      3.62 o 
  -3  -5   5        6.61        5.50      1.17 o 
  -2  -5   5      449.20      455.09      6.97 o 
  -1  -5   5       49.44       51.94      2.94 o 
   0  -5   5      477.89      480.26      6.86 o 
   1  -5   5      234.54      241.53      2.82 o 
   2  -5   5      274.93      284.84      2.98 o 
   3  -5   5       31.16       32.92      1.04 o 
   4  -5   5      297.45      298.87      2.95 o 
   5  -5   5        1.74        1.55      0.80 o 
   6  -5   5       89.60       92.56      1.69 o 
   7  -5   5      142.09      137.78      2.22 o 
   8  -5   5       15.46       13.47      1.30 o 
  -8  -4   5        6.72        4.43      2.39 o 
  -7  -4   5       39.14       39.95      2.86 o 
  -6  -4   5       15.67       12.82      2.10 o 
  -5  -4   5      439.43      418.65      5.29 o 
  -4  -4   5       66.16       76.40      1.98 o 
  -3  -4   5      123.64      119.50      4.10 o 
  -2  -4   5      327.12      317.76      4.08 o 
  -1  -4   5       10.14       11.12      0.83 o 
   0  -4   5      441.13      421.77      4.27 o 
   1  -4   5      143.63      141.78      1.95 o 
   2  -4   5      485.92      476.34      4.03 o 
   3  -4   5        0.23        1.87      0.58 o 
   4  -4   5      286.63      293.70      3.66 o 
   5  -4   5       23.53       23.17      0.94 o 
   6  -4   5      164.57      164.90      2.08 o 
   7  -4   5       61.21       59.57      1.60 o 
   8  -4   5        1.33        2.20      1.10 o 
   9  -4   5        0.67        0.11      1.19 o 
  -8  -3   5        0.83        0.34      2.02 o 
  -7  -3   5      114.53      109.62      3.86 o 
  -6  -3   5        2.18        2.35      1.27 o 
  -5  -3   5      168.45      172.83      3.97 o 
  -4  -3   5       85.25       85.42      2.65 o 
  -3  -3   5      749.50      744.52     10.18 o 
  -2  -3   5      276.75      279.94      3.51 o 
  -1  -3   5     1206.39     1287.65     10.78 o 
   0  -3   5       14.60       14.57      0.67 o 
   1  -3   5     1352.20     1351.80     15.58 o 
   2  -3   5      592.82      594.96      4.81 o 
   3  -3   5      226.31      231.83      2.24 o 
   4  -3   5      170.81      160.66      1.97 o 
   5  -3   5        3.55        3.42      0.75 o 
   6  -3   5      156.33      160.37      2.47 o 
   7  -3   5        5.57        3.62      1.04 o 
   8  -3   5       61.07       66.86      2.74 o 
   9  -3   5        6.85        1.45      1.28 o 
  -8  -2   5       18.83       12.85      2.08 o 
  -7  -2   5      156.36      153.58      3.28 o 
  -6  -2   5        0.49       -0.78      1.14 o 
  -5  -2   5       45.91       44.50      1.51 o 
  -4  -2   5        2.75        2.26      1.25 o 
  -3  -2   5     1822.29     1875.85     25.14 o 
  -2  -2   5      106.81      110.20      2.01 o 
  -1  -2   5      796.30      821.30      7.90 o 
   0  -2   5      416.93      401.04      4.54 o 
   1  -2   5     1429.84     1428.46     10.79 o 
   2  -2   5      556.27      619.51     11.81 o 
   3  -2   5     1149.40     1160.12      8.86 o 
   4  -2   5      158.01      148.52      2.01 o 
   5  -2   5      202.03      190.34      2.20 o 
   6  -2   5      161.37      154.39      2.33 o 
   7  -2   5      105.35      110.37      2.34 o 
   8  -2   5       53.65       49.96      1.93 o 
   9  -2   5        3.01        5.76      1.48 o 
  -9  -1   5        3.31        2.63      1.89 o 
  -8  -1   5       34.48       32.22      1.81 o 
  -7  -1   5       72.56       78.52      2.31 o 
  -6  -1   5       17.46       16.71      1.04 o 
  -5  -1   5     1663.94     1684.57     17.99 o 
  -4  -1   5       18.30       19.84      0.74 o 
  -3  -1   5      765.54      748.95      8.23 o 
  -2  -1   5        1.04        1.65      0.62 o 
  -1  -1   5      259.13      203.47      2.21 o 
   0  -1   5      135.79      143.08      5.05 o 
   1  -1   5     2300.24     2228.02     24.24 o 
   2  -1   5       17.23       20.10      0.89 o 
   3  -1   5      294.11      271.45      2.58 o 
   4  -1   5      406.45      447.04      4.62 o 
   5  -1   5      229.16      230.51      2.86 o 
   6  -1   5       58.91       53.94      1.68 o 
   7  -1   5      157.65      172.55      4.54 o 
   8  -1   5       32.17       29.94      1.41 o 
   9  -1   5       21.64       24.83      1.51 o 
  10  -1   5        8.20       13.19      1.68 o 
  -9   0   5        0.98        0.89      1.45 o 
  -8   0   5      103.33       97.59      2.60 o 
  -7   0   5       45.76       47.77      3.17 o 
  -6   0   5      275.21      249.09      3.31 o 
  -5   0   5       42.99       47.11      1.01 o 
  -4   0   5      181.25      173.64      2.16 o 
  -3   0   5      602.12      566.25      4.84 o 
  -2   0   5      614.84      626.69      4.49 o 
  -1   0   5     2116.35     2092.44     19.67 o 
   0   0   5      203.46      200.75      2.58 o 
   1   0   5     1552.22     1560.46     17.00 o 
   2   0   5       37.04       38.17      1.92 o 
   3   0   5     3285.10     3240.72     36.10 o 
   4   0   5        0.48        1.15      0.51 o 
   5   0   5      149.29      129.28      2.30 o 
   6   0   5        0.18        0.65      0.87 o 
   7   0   5       13.95       11.67      1.10 o 
   8   0   5        2.75        2.50      1.12 o 
   9   0   5       45.33       48.10      2.03 o 
  10   0   5        3.42        5.03      1.61 o 
  -9   1   5        1.32        1.34      1.39 o 
  -8   1   5      112.97      119.97      2.73 o 
  -7   1   5       15.08       20.50      1.14 o 
  -6   1   5      246.05      271.36      3.01 o 
  -5   1   5       73.62       67.92      1.90 o 
  -4   1   5      965.29      959.57      8.40 o 
  -3   1   5       59.10       47.85      1.10 o 
  -2   1   5     1264.43     1274.74      8.91 o 
  -1   1   5      449.00      429.07      4.76 o 
   0   1   5      118.06      107.68      1.50 o 
   1   1   5     2857.29     2841.72     35.62 o 
   2   1   5      625.94      601.04      8.49 o 
   3   1   5      179.03      173.29      4.64 o 
   4   1   5       59.67       58.80      1.00 o 
   5   1   5      188.89      188.79      2.50 o 
   6   1   5        3.52        6.27      2.52 o 
   7   1   5      589.09      562.59      6.00 o 
   8   1   5        0.33       -0.54      1.07 o 
   9   1   5        0.37       -0.18      1.24 o 
  10   1   5        0.31       -0.07      1.90 o 
  -9   2   5        6.18        3.76      1.18 o 
  -8   2   5       55.03       54.13      1.64 o 
  -7   2   5        2.45        3.01      1.06 o 
  -6   2   5       40.46       54.20      1.46 o 
  -5   2   5       12.87       11.15      0.83 o 
  -4   2   5      910.62      910.35      8.06 o 
  -3   2   5      112.33      115.77      1.73 o 
  -2   2   5      317.96      307.21      2.75 o 
  -1   2   5      454.27      458.83      5.14 o 
   0   2   5      651.74      602.99      5.81 o 
   1   2   5        7.33       13.97      1.09 o 
   2   2   5     2120.36     2106.30     17.45 o 
   3   2   5      132.58      136.55      2.39 o 
   4   2   5        9.83       10.67      0.50 o 
   5   2   5      238.71      229.44      3.35 o 
   6   2   5       23.34       26.11      1.17 o 
   7   2   5       54.68       55.37      1.73 o 
   8   2   5        2.90        1.47      1.12 o 
   9   2   5       17.63       21.26      1.71 o 
  -8   3   5       39.75       43.34      1.30 o 
  -7   3   5       85.93       79.89      2.04 o 
  -6   3   5      429.46      399.51      5.10 o 
  -5   3   5       78.90       82.94      1.80 o 
  -4   3   5      321.10      309.28      4.09 o 
  -3   3   5      470.63      487.93      3.93 o 
  -2   3   5     1689.59     1708.04     12.69 o 
  -1   3   5       47.82       48.91      1.10 o 
   0   3   5     1284.81     1243.63     14.40 o 
   1   3   5       16.78       13.30      0.63 o 
   2   3   5      140.67      150.14      1.94 o 
   3   3   5        2.42        3.30      0.64 o 
   4   3   5       78.29       77.21      1.54 o 
   5   3   5        9.62        9.75      0.88 o 
   6   3   5      344.98      363.54      4.18 o 
   7   3   5        2.10        1.24      1.02 o 
   8   3   5        0.44        1.75      1.33 o 
   9   3   5        3.31        2.98      1.57 o 
  -8   4   5        1.35        1.17      0.95 o 
  -7   4   5       51.09       51.06      1.51 o 
  -6   4   5      177.83      165.18      2.28 o 
  -5   4   5      101.56      109.89      1.66 o 
  -4   4   5      319.67      314.52      2.81 o 
  -3   4   5      441.35      441.37      3.59 o 
  -2   4   5      741.27      718.86      9.57 o 
  -1   4   5       41.94       40.21      2.07 o 
   0   4   5      792.67      791.03      8.73 o 
   1   4   5      184.28      179.52      2.26 o 
   2   4   5      712.20      749.65      7.36 o 
   3   4   5       32.06       29.74      0.98 o 
   4   4   5      431.05      433.52      3.74 o 
   5   4   5        1.98        0.83      0.85 o 
   6   4   5        6.31        7.09      1.03 o 
   7   4   5        2.71        2.51      1.32 o 
   8   4   5       24.75       24.64      1.75 o 
   9   4   5        1.99        0.85      1.57 o 
  -8   5   5       10.63       11.61      0.91 o 
  -7   5   5       86.18       88.27      3.14 o 
  -6   5   5       14.91       17.56      1.07 o 
  -5   5   5      282.25      288.43      2.74 o 
  -4   5   5        5.78        6.54      1.12 o 
  -3   5   5       16.08       17.09      0.89 o 
  -2   5   5      265.14      251.84      6.17 o 
  -1   5   5      281.07      281.89      6.58 o 
   0   5   5      276.92      280.55      3.21 o 
   1   5   5       73.93       70.25      1.48 o 
   2   5   5      237.30      251.80      3.04 o 
   3   5   5        2.04        3.03      0.78 o 
   4   5   5      721.14      751.41      8.89 o 
   5   5   5        0.12        1.27      1.38 o 
   6   5   5        4.18        8.12      2.64 o 
   7   5   5        0.27        1.77      2.57 o 
   8   5   5        3.57        3.55      3.13 o 
  -7   6   5       78.28       85.16      1.59 o 
  -6   6   5       15.45       15.79      0.96 o 
  -5   6   5      110.64      113.83      1.77 o 
  -4   6   5      164.22      161.34      2.07 o 
  -3   6   5        4.51        3.76      0.90 o 
  -2   6   5        1.37        1.03      0.98 o 
  -1   6   5      255.04      257.26      3.14 o 
   0   6   5        1.11        1.14      0.81 o 
   1   6   5       77.90       72.66      1.59 o 
   2   6   5       63.67       64.17      1.52 o 
   3   6   5       38.04       39.11      1.87 o 
   4   6   5        2.40        1.44      1.11 o 
   5   6   5        0.62       -2.38      2.33 o 
   6   6   5       19.35       17.19      2.92 o 
   7   6   5        1.49        0.55      2.96 o 
   8   6   5       23.20       25.82      3.87 o 
  -6   7   5       32.26       36.04      1.29 o 
  -5   7   5       31.50       31.73      1.20 o 
  -4   7   5        4.06        5.79      1.13 o 
  -3   7   5      145.60      147.69      2.40 o 
  -2   7   5       26.53       23.95      2.50 o 
  -1   7   5      135.94      133.37      2.60 o 
   0   7   5        1.90        5.44      0.96 o 
   1   7   5       33.56       33.04      1.29 o 
   2   7   5        3.46        4.61      1.24 o 
   3   7   5       20.59       19.46      1.20 o 
   4   7   5        0.09        2.39      1.22 o 
   5   7   5        2.68        0.77      2.65 o 
   6   7   5        4.00        6.89      3.04 o 
   7   7   5        0.22       -1.56      2.84 o 
  -5   8   5       20.76       21.07      1.41 o 
  -4   8   5       66.61       62.51      3.05 o 
  -3   8   5      122.77      124.26      4.14 o 
  -2   8   5        9.10        8.07      1.18 o 
  -1   8   5       55.92       59.14      1.75 o 
   0   8   5        9.14        9.68      1.16 o 
   1   8   5       33.88       32.77      1.45 o 
   2   8   5        0.01        0.28      1.09 o 
   3   8   5        8.69       11.39      1.43 o 
   4   8   5        1.36        2.00      2.58 o 
   5   8   5        9.80        8.40      2.84 o 
   6   8   5        0.96        2.09      3.18 o 
  -3   9   5        1.08        3.14      1.31 o 
  -2   9   5       25.30       22.04      1.46 o 
  -1   9   5        0.24        0.04      1.21 o 
   0   9   5        7.29        3.87      1.22 o 
   1   9   5       48.06       43.99      1.65 o 
   2   9   5        0.28        0.76      1.41 o 
   3   9   5       15.46       16.83      2.11 o 
   4   9   5       10.45        7.51      2.90 o 
  -1  -9   6        3.89        7.24      3.33 o 
   0  -9   6       12.13       12.55      3.29 o 
   1  -9   6        0.80       -0.97      3.05 o 
   2  -9   6       23.05       26.04      3.93 o 
  -4  -8   6       11.29       10.00      3.11 o 
  -3  -8   6        5.59       10.51      3.16 o 
  -2  -8   6        3.52        7.68      3.05 o 
  -1  -8   6       29.22       34.40      3.45 o 
   0  -8   6      132.46      110.82      5.35 o 
   1  -8   6        1.20       -0.28      2.92 o 
   2  -8   6        5.99        3.35      2.91 o 
   3  -8   6       12.07       12.06      3.17 o 
   4  -8   6       54.82       51.89      2.78 o 
   5  -8   6        1.81        1.88      1.43 o 
  -5  -7   6       11.30       16.92      2.91 o 
  -4  -7   6       11.10       14.89      1.98 o 
  -3  -7   6       52.59       56.44      3.24 o 
  -2  -7   6        7.57        6.27      2.57 o 
  -1  -7   6       33.95       36.49      3.46 o 
   0  -7   6       95.02       93.91      4.77 o 
   1  -7   6       22.45       20.33      3.07 o 
   2  -7   6      116.16      117.76      3.27 o 
   3  -7   6       43.78       44.76      2.02 o 
   4  -7   6       19.10       24.42      1.53 o 
   5  -7   6       19.86       16.97      1.29 o 
   6  -7   6       15.33       14.16      1.34 o 
  -6  -6   6       45.14       40.29      3.30 o 
  -5  -6   6       86.02       91.07      3.94 o 
  -4  -6   6        1.18        1.23      1.54 o 
  -3  -6   6      117.89      118.95      3.20 o 
  -2  -6   6        0.20       -0.90      1.89 o 
  -1  -6   6      112.98      116.12      3.03 o 
   0  -6   6       14.84        9.20      2.53 o 
   1  -6   6      221.89      236.93      5.07 o 
   2  -6   6       33.24       31.48      1.46 o 
   3  -6   6       77.48       77.94      2.65 o 
   4  -6   6       22.52       22.85      1.18 o 
   5  -6   6       19.20       22.62      1.13 o 
   6  -6   6       50.82       51.85      1.48 o 
   7  -6   6        0.90        1.53      1.18 o 
  -7  -5   6        1.47        0.95      2.32 o 
  -6  -5   6       15.75       11.27      2.41 o 
  -5  -5   6      240.39      244.69      7.14 o 
  -4  -5   6       14.90       16.18      1.64 o 
  -3  -5   6       67.53       81.46      2.72 o 
  -2  -5   6        8.92       10.22      1.91 o 
  -1  -5   6      181.32      183.03      4.03 o 
   0  -5   6      118.67      121.17      2.69 o 
   1  -5   6     2606.36     2560.57     21.37 o 
   2  -5   6        2.44        2.71      0.69 o 
   3  -5   6      103.10      105.32      1.76 o 
   4  -5   6        6.00        5.11      0.74 o 
   5  -5   6       38.81       42.26      1.15 o 
   6  -5   6       14.20       13.79      1.04 o 
   7  -5   6      104.31      108.37      2.14 o 
   8  -5   6        0.79        1.10      1.20 o 
  -7  -4   6       37.06       39.32      2.82 o 
  -6  -4   6        1.70        1.56      1.92 o 
  -5  -4   6       23.24       23.77      1.77 o 
  -4  -4   6      118.42      112.54      2.86 o 
  -3  -4   6      621.02      598.63      8.67 o 
  -2  -4   6      145.89      161.49      4.53 o 
  -1  -4   6      246.86      247.75      3.41 o 
   0  -4   6       13.44       17.33      1.08 o 
   1  -4   6       98.91      110.78      3.76 o 
   2  -4   6       43.88       38.59      1.26 o 
   3  -4   6      649.77      664.31      5.49 o 
   4  -4   6        1.82        2.41      0.80 o 
   5  -4   6      449.57      424.49      6.70 o 
   6  -4   6        6.19        5.39      0.91 o 
   7  -4   6       86.52       87.08      1.84 o 
   8  -4   6        0.92        0.09      1.13 o 
  -8  -3   6       18.70       18.00      2.49 o 
  -7  -3   6        3.86        4.48      1.95 o 
  -6  -3   6       55.03       50.16      2.78 o 
  -5  -3   6       10.83       16.53      3.38 o 
  -4  -3   6      375.18      374.21      5.75 o 
  -3  -3   6       17.45       15.79      1.28 o 
  -2  -3   6      115.97      110.67      1.62 o 
  -1  -3   6      628.40      636.06      6.25 o 
   0  -3   6      575.05      570.44      6.45 o 
   1  -3   6      388.16      384.58      3.25 o 
   2  -3   6      310.63      307.09      3.44 o 
   3  -3   6      300.51      308.55      2.84 o 
   4  -3   6       19.15       23.43      0.83 o 
   5  -3   6      179.60      191.23      3.23 o 
   6  -3   6       61.44       64.93      1.80 o 
   7  -3   6       32.32       31.97      1.44 o 
   8  -3   6        3.44        2.99      1.21 o 
   9  -3   6        6.45        6.20      1.55 o 
  -8  -2   6       15.03       16.11      2.15 o 
  -7  -2   6        0.23        0.21      1.61 o 
  -6  -2   6      300.33      314.41      5.01 o 
  -5  -2   6      258.29      248.91      4.16 o 
  -4  -2   6      745.05      745.04      8.36 o 
  -3  -2   6      156.45      175.55      3.10 o 
  -2  -2   6      631.43      616.35      6.00 o 
  -1  -2   6      561.98      574.00      6.56 o 
   0  -2   6     1093.77     1123.18     16.59 o 
   1  -2   6      108.86      100.42      1.31 o 
   2  -2   6      170.02      171.08      2.49 o 
   3  -2   6      492.70      509.42      4.64 o 
   4  -2   6      163.12      154.11      2.10 o 
   5  -2   6       72.34       72.35      1.46 o 
   6  -2   6      157.44      162.93      2.46 o 
   7  -2   6       10.13        9.99      1.18 o 
   8  -2   6        3.31        4.94      1.21 o 
   9  -2   6       36.13       35.16      2.09 o 
  -8  -1   6       76.09       92.96      3.39 o 
  -7  -1   6       58.12       54.00      2.71 o 
  -6  -1   6      126.10      131.04      3.27 o 
  -5  -1   6        2.37        2.60      0.80 o 
  -4  -1   6       21.10       20.97      0.81 o 
  -3  -1   6       33.15       34.33      1.04 o 
  -2  -1   6     2982.58     3022.85     32.78 o 
  -1  -1   6      480.23      535.25      5.20 o 
   0  -1   6     1649.79     1664.01     17.85 o 
   1  -1   6       64.35       76.84      1.17 o 
   2  -1   6      356.82      343.94      2.91 o 
   3  -1   6       48.30       55.57      1.58 o 
   4  -1   6     1292.52     1333.70     12.43 o 
   5  -1   6        0.86        1.15      0.65 o 
   6  -1   6       45.33       46.18      1.49 o 
   7  -1   6      404.58      371.12      4.35 o 
   8  -1   6        0.49        1.14      1.16 o 
   9  -1   6        2.30        3.43      1.56 o 
  -8   0   6       13.47       18.38      1.79 o 
  -7   0   6      202.89      185.93      4.25 o 
  -6   0   6       11.30       14.46      0.95 o 
  -5   0   6      347.33      344.45      3.68 o 
  -4   0   6      349.09      349.06      2.68 o 
  -3   0   6      169.39      168.68      1.63 o 
  -2   0   6      919.83      894.15      5.90 o 
  -1   0   6      224.41      217.96      3.63 o 
   0   0   6      105.65       84.72      1.76 o 
   1   0   6      287.28      294.21      3.09 o 
   2   0   6     1318.35     1287.14     10.72 o 
   3   0   6       12.48       15.21      2.17 o 
   4   0   6      310.93      297.78      3.27 o 
   5   0   6        1.00        1.26      0.81 o 
   6   0   6      101.44      100.21      2.51 o 
   7   0   6       15.02       17.19      1.24 o 
   8   0   6       75.27       77.89      3.08 o 
   9   0   6        1.46        1.55      1.27 o 
  -8   1   6        3.81        2.47      1.33 o 
  -7   1   6      176.13      162.41      2.95 o 
  -6   1   6      106.15       97.04      1.97 o 
  -5   1   6      547.49      545.72      5.13 o 
  -4   1   6      298.55      288.27      2.57 o 
  -3   1   6      787.04      776.29      6.02 o 
  -2   1   6      395.69      386.20      2.88 o 
  -1   1   6      658.61      638.95      8.80 o 
   0   1   6      278.29      268.83      2.58 o 
   1   1   6     1725.09     1757.16     14.63 o 
   2   1   6      309.83      313.09      3.31 o 
   3   1   6       69.29       64.01      1.77 o 
   4   1   6      138.47      133.53      1.94 o 
   5   1   6        5.80        7.54      0.85 o 
   6   1   6      199.24      202.21      3.20 o 
   7   1   6       69.31       69.29      1.91 o 
   8   1   6       10.71       12.07      1.30 o 
   9   1   6        1.26       -0.78      1.26 o 
  -8   2   6       23.02       19.47      2.03 o 
  -7   2   6      122.87      122.92      5.37 o 
  -6   2   6       43.71       44.59      1.29 o 
  -5   2   6      156.76      163.86      2.19 o 
  -4   2   6       32.71       31.62      0.96 o 
  -3   2   6     1114.65     1094.45      7.77 o 
  -2   2   6       13.42       19.86      0.65 o 
   0   2   6      255.32      281.91      2.73 o 
   1   2   6      311.93      316.06      3.35 o 
   2   2   6     1910.28     2049.54     17.07 o 
   3   2   6     1132.50     1074.73      7.66 o 
   4   2   6      423.53      418.16      4.46 o 
   5   2   6       77.91       78.10      1.74 o 
   6   2   6        2.42        1.04      1.29 o 
   7   2   6        0.29        0.66      1.07 o 
   8   2   6       32.61       25.77      1.47 o 
   9   2   6        7.81        9.70      1.55 o 
  -8   3   6       19.38       22.38      2.15 o 
  -7   3   6       90.82      100.46      2.08 o 
  -6   3   6       52.44       56.80      1.62 o 
  -5   3   6      229.46      239.56      3.21 o 
  -4   3   6      109.29      109.34      1.92 o 
  -3   3   6      190.15      192.89      1.99 o 
  -2   3   6        4.20        3.78      0.41 o 
  -1   3   6      673.70      690.56      9.78 o 
   0   3   6       10.06       11.90      0.74 o 
   1   3   6      193.58      172.91      2.17 o 
   2   3   6      213.24      217.00      2.61 o 
   3   3   6      331.13      327.54      2.68 o 
   4   3   6      343.00      353.35      3.16 o 
   5   3   6       30.76       32.78      1.20 o 
   6   3   6       31.78       29.44      1.27 o 
   7   3   6        3.84        6.89      1.31 o 
   8   3   6       22.03       20.80      1.66 o 
   9   3   6        5.30        4.97      1.63 o 
  -8   4   6       72.08       79.52      5.37 o 
  -7   4   6       11.59       11.21      1.21 o 
  -6   4   6       67.49       69.38      1.98 o 
  -5   4   6       57.41       54.44      1.21 o 
  -4   4   6      110.60      117.54      1.81 o 
  -3   4   6       64.07       64.21      1.86 o 
  -2   4   6      298.88      298.28      7.85 o 
  -1   4   6      318.23      319.03      6.98 o 
   0   4   6       14.62       13.53      0.87 o 
   1   4   6      312.21      313.27      3.47 o 
   2   4   6       78.18       73.13      2.44 o 
   3   4   6      116.23      121.98      2.40 o 
   4   4   6       60.60       62.95      1.54 o 
   5   4   6        1.08        1.94      1.42 o 
   6   4   6        9.06       11.14      3.10 o 
   7   4   6       14.98       16.66      1.51 o 
   8   4   6        0.02       -0.04      1.79 o 
   9   4   6        2.73        5.94      3.27 o 
  -7   5   6        7.04        8.32      0.94 o 
  -6   5   6      120.46      120.50      1.90 o 
  -5   5   6       43.88       38.03      1.04 o 
  -4   5   6      202.58      205.73      2.29 o 
  -3   5   6      201.92      205.34      3.42 o 
  -2   5   6     1049.34     1053.87     10.20 o 
  -1   5   6      123.92      129.52      1.96 o 
   0   5   6       83.42       74.16      1.56 o 
   1   5   6      200.20      207.36      3.24 o 
   2   5   6       50.59       53.06      1.37 o 
   3   5   6        2.70        3.31      0.85 o 
   4   5   6      196.30      193.35      3.19 o 
   5   5   6       39.32       38.15      3.86 o 
   6   5   6        5.89        6.67      2.57 o 
   7   5   6       20.33       17.00      2.99 o 
   8   5   6        3.49        5.82      3.00 o 
  -6   6   6       56.18       56.35      1.86 o 
  -5   6   6        2.51        3.58      0.82 o 
  -4   6   6      211.87      215.49      3.10 o 
  -3   6   6        3.08        4.66      1.53 o 
  -2   6   6       15.45       14.53      1.02 o 
  -1   6   6       62.95       62.41      1.60 o 
   0   6   6      251.86      236.82      2.97 o 
   1   6   6      105.33      109.64      1.96 o 
   2   6   6      207.58      209.14      2.76 o 
   3   6   6       15.43       16.15      1.10 o 
   4   6   6        6.80        5.77      1.66 o 
   5   6   6      127.88      132.36      3.49 o 
   6   6   6       10.16       10.85      2.75 o 
   7   6   6        0.42        0.24      3.00 o 
  -6   7   6       21.98       22.62      1.16 o 
  -5   7   6       18.88       19.95      1.90 o 
  -4   7   6       29.54       28.51      1.35 o 
  -3   7   6       24.56       24.70      1.41 o 
  -2   7   6       21.62       24.70      1.27 o 
  -1   7   6        1.89        0.98      0.98 o 
   0   7   6       69.56       69.03      1.73 o 
   1   7   6        8.91       11.48      1.29 o 
   2   7   6       21.56       21.28      1.24 o 
   3   7   6       11.32       12.67      1.19 o 
   4   7   6       13.07       14.00      2.58 o 
   5   7   6        0.49        1.75      2.48 o 
   6   7   6        7.27       10.47      3.19 o 
   7   7   6        6.68        6.65      3.35 o 
  -4   8   6       57.00       54.32      1.82 o 
  -3   8   6       11.38       10.57      1.29 o 
  -2   8   6       11.55       11.51      1.23 o 
  -1   8   6        0.92        0.52      1.11 o 
   0   8   6        5.26        6.77      1.54 o 
   1   8   6       55.97       50.62      3.23 o 
   2   8   6       25.71       25.09      1.41 o 
   3   8   6        1.01       -1.12      1.35 o 
   4   8   6        1.03        7.14      2.92 o 
   5   8   6        2.09       -0.69      2.87 o 
  -3   9   6       14.45       13.10      1.48 o 
  -2   9   6       17.89       15.76      1.42 o 
  -1   9   6       12.07       12.10      1.36 o 
   0   9   6       11.75       14.47      1.37 o 
   1   9   6        6.93        7.19      1.51 o 
   2   9   6        1.11        0.83      1.27 o 
   3   9   6        0.35       -0.72      2.53 o 
   4   9   6       14.07        9.93      3.10 o 
  -3  -8   7       15.97       14.88      3.31 o 
  -2  -8   7       24.28       23.39      3.31 o 
  -1  -8   7       73.98       67.05      4.37 o 
   0  -8   7       59.27       49.51      4.21 o 
   1  -8   7       22.82       16.72      3.28 o 
   2  -8   7       24.28       25.49      3.76 o 
   3  -8   7       51.90       60.18      4.65 o 
   4  -8   7        3.09        3.34      3.50 o 
  -4  -7   7       31.08       26.66      2.32 o 
  -3  -7   7        9.56       10.33      2.04 o 
  -2  -7   7       22.66       25.01      3.10 o 
  -1  -7   7       10.46       12.93      3.01 o 
   0  -7   7      131.52      131.90      5.55 o 
   1  -7   7      185.34      169.78      6.24 o 
   2  -7   7       10.93        8.99      3.16 o 
   3  -7   7       19.18       17.46      3.15 o 
   4  -7   7       23.63       24.76      2.32 o 
   5  -7   7       43.50       45.39      2.70 o 
  -5  -6   7       20.70       16.90      2.19 o 
  -4  -6   7       62.78       64.13      8.83 o 
  -3  -6   7       39.16       33.05      2.18 o 
  -2  -6   7       96.88       95.35      3.05 o 
  -1  -6   7        1.67       -2.09      1.54 o 
   0  -6   7       94.99      102.84      4.45 o 
   1  -6   7        0.32       -0.45      2.54 o 
   2  -6   7       27.54       29.33      3.25 o 
   3  -6   7       64.94       67.38      3.39 o 
   4  -6   7       60.65       62.63      4.08 o 
   5  -6   7       28.11       28.63      1.22 o 
   6  -6   7       29.22       31.53      1.33 o 
   7  -6   7       39.10       37.29      1.56 o 
  -6  -5   7       15.43       15.10      2.63 o 
  -5  -5   7       56.99       56.76      2.52 o 
  -4  -5   7       45.30       44.62      2.20 o 
  -3  -5   7      130.50      117.06      3.20 o 
  -2  -5   7      226.99      210.15      6.87 o 
  -1  -5   7       13.93       16.61      1.67 o 
   0  -5   7      132.20      136.17      2.54 o 
   1  -5   7       84.73       95.37      3.07 o 
   2  -5   7       99.13       99.49      2.54 o 
   3  -5   7        9.46       10.83      1.05 o 
   4  -5   7       89.10       90.70      1.54 o 
   5  -5   7       20.05       16.36      0.96 o 
   6  -5   7       56.94       56.07      1.77 o 
   7  -5   7        6.75        4.81      1.15 o 
  -7  -4   7       41.62       38.55      3.00 o 
  -6  -4   7       35.38       43.75      2.92 o 
  -5  -4   7       79.80       80.52      3.05 o 
  -4  -4   7       91.50       84.93      2.68 o 
  -3  -4   7      274.75      278.78      4.86 o 
  -2  -4   7      263.03      263.39      4.65 o 
  -1  -4   7      124.87      124.85      3.05 o 
   0  -4   7      189.92      196.13      3.69 o 
   1  -4   7      424.42      434.18      5.85 o 
   2  -4   7      619.34      635.13      6.51 o 
   3  -4   7       23.71       25.21      1.27 o 
   4  -4   7      124.41      127.59      1.78 o 
   5  -4   7        0.25        0.32      0.80 o 
   6  -4   7       34.38       39.14      1.69 o 
   7  -4   7        0.03       -1.24      1.06 o 
   8  -4   7       44.11       45.50      1.63 o 
  -7  -3   7       47.13       48.85      3.09 o 
  -6  -3   7        0.09       -1.38      1.75 o 
  -5  -3   7      116.46      114.03      6.07 o 
  -4  -3   7        0.36       -0.09      2.47 o 
  -3  -3   7      170.52      171.54      3.40 o 
  -2  -3   7      320.39      322.46     15.11 o 
  -1  -3   7      323.78      320.64      4.14 o 
   0  -3   7      191.29      198.58      3.54 o 
   1  -3   7      456.08      464.51      6.90 o 
   2  -3   7      423.10      423.07      4.53 o 
   3  -3   7      289.94      286.33      3.41 o 
   4  -3   7      347.45      355.85      3.29 o 
   5  -3   7       28.43       30.52      1.41 o 
   6  -3   7       73.38       77.10      2.46 o 
   7  -3   7        2.19        0.73      1.23 o 
   8  -3   7       28.41       27.10      1.58 o 
   9  -3   7        6.16        7.85      1.50 o 
  -8  -2   7       43.07       40.46      2.64 o 
  -7  -2   7       90.80       87.23      3.36 o 
  -6  -2   7       26.99       25.53      1.73 o 
  -5  -2   7      283.61      273.68      4.59 o 
  -4  -2   7      240.49      240.67      4.12 o 
  -3  -2   7      716.67      682.46      9.49 o 
  -2  -2   7       13.27       14.44      0.89 o 
  -1  -2   7      405.02      386.89      5.68 o 
   0  -2   7       93.66      113.58      2.46 o 
   1  -2   7      225.63      237.45      2.73 o 
   2  -2   7      195.71      192.40      1.90 o 
   3  -2   7      523.99      516.86      4.32 o 
   4  -2   7       57.17       56.44      1.31 o 
   5  -2   7       27.87       27.36      1.03 o 
   6  -2   7       86.52       82.78      2.30 o 
   7  -2   7       26.02       27.93      1.40 o 
   8  -2   7       26.76       29.65      3.19 o 
   9  -2   7       25.12       31.62      1.67 o 
  -8  -1   7       46.76       45.96      2.84 o 
  -7  -1   7       46.03       49.25      2.60 o 
  -6  -1   7       12.84       14.29      1.35 o 
  -5  -1   7      176.87      174.20      3.25 o 
  -4  -1   7      217.17      210.29      6.30 o 
  -3  -1   7      433.41      417.02      6.37 o 
  -2  -1   7      165.25      175.05      6.11 o 
  -1  -1   7      729.64      719.91     13.49 o 
   0  -1   7      209.47      225.36      3.09 o 
   1  -1   7     2171.07     2156.04     17.81 o 
   2  -1   7        1.08       -0.03      0.44 o 
   3  -1   7      422.55      439.74      4.20 o 
   4  -1   7       63.86       68.49      1.48 o 
   5  -1   7       69.47       74.28      1.47 o 
   6  -1   7       32.38       30.35      1.32 o 
   7  -1   7      136.28      136.10      2.65 o 
   8  -1   7       13.82       14.26      1.39 o 
   9  -1   7        1.23        0.00      1.36 o 
  -8   0   7       24.74       19.39      1.80 o 
  -7   0   7       17.63       17.40      1.63 o 
  -6   0   7       67.27       70.14      4.81 o 
  -5   0   7       36.43       37.33      2.30 o 
  -4   0   7      924.49      931.28      8.74 o 
  -3   0   7      352.82      346.43      3.29 o 
  -2   0   7      350.61      364.74      3.90 o 
  -1   0   7      479.88      483.54     10.12 o 
   0   0   7        7.34       10.05      0.79 o 
   1   0   7      549.74      517.99      5.21 o 
   2   0   7       48.22       42.88      1.25 o 
   3   0   7      472.79      456.98      5.38 o 
   4   0   7       24.11       25.22      0.94 o 
   5   0   7      210.12      210.21      3.41 o 
   6   0   7        0.02       -0.19      0.90 o 
   7   0   7       70.48       75.83      3.02 o 
   8   0   7       42.00       33.54      1.60 o 
   9   0   7        7.88       14.28      1.66 o 
  -8   1   7       78.99       85.74      2.73 o 
  -7   1   7        1.21        0.22      1.10 o 
  -6   1   7      151.31      148.61      2.82 o 
  -5   1   7       25.45       29.45      1.17 o 
  -4   1   7      115.65      112.44      1.39 o 
  -3   1   7       24.74       27.63      0.73 o 
  -2   1   7      370.32      373.94      2.86 o 
  -1   1   7      541.59      542.45      7.63 o 
   0   1   7     1104.04     1103.54      9.38 o 
   1   1   7      279.00      265.15      2.65 o 
   2   1   7      441.39      456.65      4.65 o 
   3   1   7       24.53       25.56      1.06 o 
   4   1   7       29.83       30.47      0.83 o 
   5   1   7      105.43       97.48      2.69 o 
   6   1   7       36.52       40.10      1.39 o 
   7   1   7       21.04       20.33      1.32 o 
   8   1   7       38.78       33.63      1.99 o 
   9   1   7        4.93        5.51      1.40 o 
  -6   2   7      361.38      355.02      4.45 o 
  -5   2   7        6.47        9.60      0.92 o 
  -4   2   7      508.29      510.66      3.89 o 
  -3   2   7      108.52      110.27      1.68 o 
  -2   2   7      915.57      937.79      8.09 o 
  -1   2   7      274.73      276.01      4.31 o 
   0   2   7      728.40      728.99      6.39 o 
   1   2   7        2.91        3.97      0.76 o 
   2   2   7      142.29      148.04      8.13 o 
   3   2   7       16.28       15.56      0.74 o 
   4   2   7      105.76       99.13      1.31 o 
   5   2   7       28.26       22.90      1.09 o 
   6   2   7       58.70       65.10      2.41 o 
   7   2   7        1.27        1.37      1.09 o 
   8   2   7       86.60       90.42      2.50 o 
   9   2   7       11.32        9.66      1.48 o 
  -7   3   7       47.55       50.65      3.53 o 
  -6   3   7      172.04      170.87      2.48 o 
  -5   3   7       47.66       53.92      1.49 o 
  -4   3   7      175.73      176.97      1.82 o 
  -3   3   7       26.29       24.92      0.84 o 
  -2   3   7     1469.58     1476.69     15.89 o 
  -1   3   7       29.76       26.61      1.26 o 
   0   3   7      551.88      552.47      6.33 o 
   1   3   7        5.82        3.54      0.69 o 
   2   3   7       97.27       99.23      1.77 o 
   3   3   7       21.70       25.17      0.99 o 
   4   3   7      801.77      803.01      7.14 o 
   5   3   7       35.83       33.66      1.90 o 
   6   3   7        9.17       10.91      1.71 o 
   7   3   7        6.62        6.64      1.42 o 
   8   3   7        3.18        2.63      1.56 o 
   9   3   7        0.04        2.00      3.19 o 
  -7   4   7       52.39       55.75      1.84 o 
  -6   4   7        5.12        6.44      1.13 o 
  -5   4   7      218.17      219.86      3.35 o 
  -4   4   7      228.58      226.48      3.01 o 
  -3   4   7       25.30       24.33      0.97 o 
  -2   4   7       22.22       22.96      0.93 o 
  -1   4   7      195.50      196.56      4.92 o 
   0   4   7      205.86      202.15      2.86 o 
   1   4   7        0.82        0.41      0.74 o 
   2   4   7      923.05      947.44      9.26 o 
   3   4   7       44.94       46.31      1.85 o 
   4   4   7       72.93       77.43      1.54 o 
   5   4   7       62.95       63.90      3.57 o 
   6   4   7       11.68       14.26      1.91 o 
   7   4   7        0.12        2.27      1.88 o 
   8   4   7        5.88        6.73      2.93 o 
  -7   5   7       62.76       66.12      1.55 o 
  -6   5   7        0.10        1.04      0.89 o 
  -5   5   7       95.09       99.91      1.53 o 
  -4   5   7        6.71        4.60      0.92 o 
  -3   5   7       72.68       76.90      2.60 o 
  -2   5   7       34.40       36.61      1.21 o 
  -1   5   7      136.71      132.34      2.04 o 
   0   5   7       55.15       64.49      1.54 o 
   1   5   7       57.69       61.58      1.55 o 
   2   5   7       12.80       10.57      0.95 o 
   3   5   7      113.79      105.10      2.31 o 
   4   5   7       17.81       21.50      1.15 o 
   5   5   7       11.54       14.03      1.83 o 
   6   5   7       30.13       27.26      2.19 o 
   7   5   7       18.90       17.62      3.01 o 
   8   5   7        0.86        0.03      2.90 o 
  -6   6   7       14.10       17.71      0.98 o 
  -5   6   7       55.15       59.11      1.72 o 
  -4   6   7        0.52        0.74      1.19 o 
  -3   6   7       86.85       90.73      1.87 o 
  -2   6   7       16.44       16.17      1.07 o 
  -1   6   7      143.35      141.86      2.24 o 
   0   6   7        0.30        1.42      1.03 o 
   1   6   7      117.62      105.49      1.99 o 
   2   6   7       28.64       30.89      1.27 o 
   3   6   7       12.26       12.87      1.49 o 
   4   6   7        0.96        2.28      1.77 o 
   5   6   7       16.80       14.23      1.90 o 
   6   6   7        0.30        1.15      2.52 o 
   7   6   7        1.47        3.97      3.12 o 
  -5   7   7       20.50       18.76      1.38 o 
  -4   7   7        8.92        9.97      1.24 o 
  -3   7   7      221.23      216.50      6.07 o 
  -2   7   7        4.55        2.11      1.08 o 
  -1   7   7       64.31       69.04      1.81 o 
   0   7   7        0.27        0.91      1.03 o 
   1   7   7       31.75       28.37      1.32 o 
   2   7   7       18.57       16.00      1.20 o 
   3   7   7        4.53        2.74      1.12 o 
   4   7   7        1.58        2.35      1.79 o 
   5   7   7        0.14        0.43      2.72 o 
   6   7   7        0.80       -0.34      2.77 o 
  -4   8   7        6.38        6.62      1.30 o 
  -3   8   7        1.43        0.85      1.20 o 
  -2   8   7       45.96       45.23      2.17 o 
  -1   8   7       29.58       30.17      1.46 o 
   0   8   7        4.94        4.70      1.19 o 
   1   8   7       37.67       40.73      1.59 o 
   2   8   7        3.39        3.21      1.23 o 
   3   8   7        2.68        2.17      1.41 o 
   4   8   7        4.76        2.94      2.90 o 
   5   8   7       19.91       13.44      3.12 o 
  -2   9   7       10.41       10.72      1.40 o 
  -1   9   7        0.26       -0.40      1.24 o 
   0   9   7        0.18       -0.84      1.26 o 
   1   9   7        2.08        1.75      1.29 o 
   2   9   7        6.22        3.88      1.48 o 
   3   9   7        7.79        8.65      1.65 o 
  -1  -8   8        2.86        4.07      3.05 o 
   0  -8   8        0.67        1.12      3.27 o 
   1  -8   8        9.05       11.22      3.50 o 
   2  -8   8       27.86       31.30      4.05 o 
   3  -8   8        0.46        1.91      3.54 o 
  -3  -7   8       42.92       39.16      2.58 o 
  -2  -7   8        1.92       -1.68      2.91 o 
  -1  -7   8        9.35        8.68      3.15 o 
   0  -7   8        0.43        0.11      2.71 o 
   1  -7   8      166.34      146.34      5.68 o 
   2  -7   8       39.60       43.09      4.03 o 
   3  -7   8       10.04       14.42      3.33 o 
   4  -7   8        6.28       14.84      3.60 o 
   5  -7   8        6.39        7.84      2.20 o 
  -5  -6   8        3.59        2.71      1.92 o 
  -4  -6   8        0.31        1.55      3.84 o 
  -3  -6   8      118.91      117.44      3.51 o 
  -2  -6   8        0.99        1.00      1.62 o 
  -1  -6   8      102.44      117.25      4.58 o 
   0  -6   8       15.78       12.71      2.89 o 
   1  -6   8      338.44      316.86      8.42 o 
   2  -6   8       60.67       62.95      2.82 o 
   3  -6   8      172.40      185.80      4.61 o 
   4  -6   8       11.02        9.77      2.38 o 
   5  -6   8       13.00       17.85      2.76 o 
   6  -6   8       15.77       14.34      2.26 o 
  -6  -5   8        2.32        5.22      2.49 o 
  -5  -5   8       12.03       13.22      1.88 o 
  -4  -5   8       71.39       69.13      2.77 o 
  -3  -5   8       67.97       63.10      2.73 o 
  -2  -5   8        9.93        6.30      1.59 o 
  -1  -5   8      156.91      151.38      3.49 o 
   0  -5   8        3.63        6.09      1.54 o 
   1  -5   8       62.15       71.00      4.58 o 
   2  -5   8       50.04       55.36      2.53 o 
   3  -5   8       94.83       98.60      2.79 o 
   4  -5   8       75.34       74.52      3.34 o 
   5  -5   8      114.05      121.64      4.53 o 
   6  -5   8       12.22       10.36      1.47 o 
   7  -5   8       36.44       41.90      1.86 o 
  -6  -4   8       22.39       13.97      2.49 o 
  -5  -4   8        6.62        6.69      1.66 o 
  -4  -4   8       78.45       78.82      2.73 o 
  -3  -4   8       51.87       49.77      2.17 o 
  -2  -4   8       87.55       95.84      2.88 o 
  -1  -4   8      253.54      236.40      4.46 o 
   0  -4   8      199.16      205.59      3.25 o 
   1  -4   8      108.83      113.23      2.52 o 
   2  -4   8       34.22       31.66      6.46 o 
   3  -4   8      149.72      157.71      3.90 o 
   4  -4   8        0.39        2.34      1.62 o 
   5  -4   8       46.90       54.06      2.16 o 
   6  -4   8       13.49       14.16      1.16 o 
   7  -4   8       17.61       18.76      1.31 o 
   8  -4   8        0.43        1.07      1.26 o 
  -7  -3   8        3.17        1.43      2.15 o 
  -6  -3   8      108.54      103.00      3.74 o 
  -5  -3   8       10.55       11.67      1.58 o 
  -4  -3   8      201.50      186.09      3.78 o 
  -3  -3   8        8.62        8.54      1.34 o 
  -2  -3   8      799.36      759.28     10.69 o 
  -1  -3   8       63.34       54.79      1.66 o 
   0  -3   8      122.00      123.14      2.81 o 
   1  -3   8      709.10      749.23      8.75 o 
   2  -3   8        6.87        7.04      1.18 o 
   3  -3   8       58.91       67.62      3.88 o 
   4  -3   8      142.29      143.38      2.03 o 
   5  -3   8       35.90       35.82      1.24 o 
   6  -3   8       48.70       49.29      1.63 o 
   7  -3   8      101.02       96.91      2.29 o 
   8  -3   8        0.32        0.94      1.33 o 
  -7  -2   8        4.82        1.64      1.92 o 
  -6  -2   8       64.84       62.11      2.37 o 
  -5  -2   8       47.12       43.88      2.01 o 
  -4  -2   8      156.78      170.56      3.45 o 
  -3  -2   8        2.35        2.79      1.28 o 
  -2  -2   8      455.04      446.80      5.44 o 
  -1  -2   8       46.40       45.82      1.53 o 
   0  -2   8      558.77      544.98     12.11 o 
   1  -2   8       50.02       48.33      1.59 o 
   2  -2   8      614.29      600.43      7.19 o 
   3  -2   8      114.45      118.22      1.92 o 
   4  -2   8      148.28      153.34      2.06 o 
   5  -2   8       82.70       84.35      1.75 o 
   6  -2   8        7.83        6.68      1.10 o 
   7  -2   8        9.36        9.43      1.29 o 
   8  -2   8        3.35        1.91      1.31 o 
  -7  -1   8       59.25       54.68      2.78 o 
  -6  -1   8      109.60      106.13      5.37 o 
  -5  -1   8      147.38      147.97      3.13 o 
  -4  -1   8       77.75       77.98      2.30 o 
  -3  -1   8       91.60       89.70      1.88 o 
  -2  -1   8      360.37      363.24      7.25 o 
  -1  -1   8        8.29        8.90      1.07 o 
   0  -1   8      592.01      587.81      6.66 o 
   1  -1   8      173.61      192.59      3.48 o 
   2  -1   8      464.64      462.78      4.80 o 
   3  -1   8       10.68       10.06      1.12 o 
   4  -1   8      166.47      157.89      2.06 o 
   5  -1   8        4.36        4.46      0.81 o 
   6  -1   8      106.93      111.08      2.21 o 
   7  -1   8        1.23        0.48      1.16 o 
   8  -1   8        8.95        9.87      1.39 o 
   9  -1   8        2.85       -0.12      1.37 o 
  -7   0   8      102.04      101.30      3.18 o 
  -6   0   8       36.26       39.14      1.85 o 
  -5   0   8       93.63       96.73      2.42 o 
  -4   0   8      806.24      782.04      7.50 o 
  -3   0   8      197.35      197.34      2.86 o 
  -2   0   8      484.71      474.23      7.23 o 
  -1   0   8      286.54      291.31      6.72 o 
   0   0   8       81.75       76.67      1.77 o 
   1   0   8      175.15      170.51      2.11 o 
   2   0   8      591.93      603.14      6.04 o 
   3   0   8       85.63       82.85      1.74 o 
   4   0   8      179.82      177.67      2.45 o 
   5   0   8       14.29       14.15      0.88 o 
   6   0   8       37.68       40.17      2.00 o 
   7   0   8        0.28        0.09      1.47 o 
   8   0   8      127.32      126.45      5.69 o 
   9   0   8        0.05       -1.82      1.36 o 
  -7   1   8      112.13      103.81      2.89 o 
  -6   1   8        0.47        0.13      0.94 o 
  -5   1   8      140.28      141.49      2.17 o 
  -4   1   8       41.26       39.69      1.21 o 
  -3   1   8      230.33      236.50      2.90 o 
  -2   1   8      436.05      433.34      4.61 o 
  -1   1   8      651.25      647.48     13.38 o 
   0   1   8      329.08      343.39      4.38 o 
   1   1   8        3.39        4.54      0.56 o 
   2   1   8      105.54      107.16      1.90 o 
   3   1   8      130.09      129.57      2.21 o 
   4   1   8     1248.68     1252.25     12.05 o 
   5   1   8        0.38        0.42      1.63 o 
   6   1   8        6.91        7.00      1.25 o 
   7   1   8        2.21        1.24      1.11 o 
   8   1   8        3.40        5.13      1.55 o 
   9   1   8        8.47        8.97      1.75 o 
  -6   2   8       20.07       21.56      2.11 o 
  -5   2   8      225.32      233.08      2.94 o 
  -4   2   8        0.32        0.97      0.75 o 
  -3   2   8      313.98      305.14      3.71 o 
  -2   2   8      294.27      305.17      3.07 o 
  -1   2   8      306.16      316.47      4.88 o 
   0   2   8       32.99       34.56      0.97 o 
   1   2   8      169.26      172.27      3.80 o 
   2   2   8      172.97      174.07      4.18 o 
   3   2   8      179.49      176.44      2.16 o 
   4   2   8       11.81       11.47      0.94 o 
   5   2   8       12.11       12.35      2.34 o 
   6   2   8       34.12       38.51      2.17 o 
   7   2   8        9.89        9.64      1.88 o 
   8   2   8       31.47       30.78      2.42 o 
   9   2   8        0.28        1.24      2.09 o 
  -7   3   8       15.68       17.66      2.21 o 
  -6   3   8       45.80       53.75      2.10 o 
  -5   3   8       41.71       41.06      1.44 o 
  -4   3   8       13.92       16.35      0.84 o 
  -3   3   8      237.61      239.37      2.62 o 
  -2   3   8      282.47      283.58      2.97 o 
  -1   3   8      224.70      228.31      3.94 o 
   0   3   8        0.86        1.21      0.64 o 
   1   3   8      531.29      552.26      6.68 o 
   2   3   8        8.85        7.61      0.76 o 
   3   3   8      174.61      175.99      2.20 o 
   4   3   8      155.83      149.99      2.28 o 
   5   3   8       53.06       53.33      2.33 o 
   6   3   8       13.02        9.22      1.82 o 
   7   3   8        3.04        2.24      1.88 o 
   8   3   8        0.04        1.40      2.86 o 
  -7   4   8        7.90        8.65      1.79 o 
  -6   4   8       97.82      100.39      2.60 o 
  -5   4   8      115.19      110.10      1.90 o 
  -4   4   8      166.60      168.54      2.28 o 
  -3   4   8       78.01       79.14      2.84 o 
  -2   4   8       65.57       65.23      1.49 o 
  -1   4   8      510.14      517.40      5.38 o 
   0   4   8       74.82       69.17      1.55 o 
   1   4   8      285.76      265.82      3.18 o 
   2   4   8        0.78        0.92      1.09 o 
   3   4   8       44.05       40.41      1.17 o 
   4   4   8        0.40        0.70      0.83 o 
   5   4   8      155.21      156.38      3.72 o 
   6   4   8        9.12       11.07      1.93 o 
   7   4   8       27.06       28.21      2.38 o 
   8   4   8        3.95        5.46      3.18 o 
  -6   5   8       17.82       14.97      1.13 o 
  -5   5   8       10.71        9.21      1.03 o 
  -4   5   8      129.44      131.74      3.91 o 
  -3   5   8       49.60       47.76      1.86 o 
  -2   5   8       52.02       54.55      1.50 o 
  -1   5   8        9.66       11.88      1.05 o 
   0   5   8       84.78       79.21      1.68 o 
   1   5   8       78.93       81.92      1.82 o 
   2   5   8       48.65       50.41      1.47 o 
   3   5   8      120.16      122.13      2.16 o 
   4   5   8        0.57        0.22      1.00 o 
   5   5   8       14.31       16.67      2.64 o 
   6   5   8        0.74        4.28      1.91 o 
   7   5   8        6.09       10.24      2.11 o 
  -5   6   8       26.24       27.41      1.34 o 
  -4   6   8      117.13      118.92      2.62 o 
  -3   6   8       12.56       12.37      1.70 o 
  -2   6   8       34.79       35.38      1.34 o 
  -1   6   8        0.25       -1.11      0.95 o 
   0   6   8       46.29       45.11      1.52 o 
   1   6   8        0.76        2.14      1.03 o 
   2   6   8       38.38       38.92      1.40 o 
   3   6   8       37.06       35.05      1.44 o 
   4   6   8        9.42        8.85      1.81 o 
   5   6   8        8.09       11.84      2.15 o 
   6   6   8        1.24       -2.76      3.58 o 
   7   6   8        2.03        4.26      3.17 o 
  -4   7   8       22.41       23.13      1.37 o 
  -3   7   8        7.12        8.34      1.21 o 
  -2   7   8       17.41       14.51      1.45 o 
  -1   7   8        1.89        2.03      1.08 o 
   0   7   8       16.27       19.47      1.39 o 
   1   7   8       25.54       20.47      1.31 o 
   2   7   8       17.89       18.43      1.59 o 
   3   7   8        5.80        6.21      1.40 o 
   4   7   8       39.02       37.77      2.40 o 
   5   7   8        0.45        0.73      1.88 o 
   6   7   8        0.22       -0.10      2.82 o 
  -3   8   8        6.82        6.87      1.31 o 
  -2   8   8       10.44        9.19      1.37 o 
  -1   8   8        7.15        5.45      1.28 o 
   0   8   8       18.83       20.47      1.44 o 
   1   8   8        1.01        1.20      1.21 o 
   2   8   8       11.18       11.02      1.35 o 
   3   8   8        0.31       -0.34      1.48 o 
   4   8   8        0.58       -0.20      1.97 o 
   0   9   8        3.28        1.74      1.36 o 
   1   9   8        0.87        1.39      1.36 o 
  -2  -7   9       26.91       27.66      3.73 o 
  -1  -7   9        0.16       -0.44      2.90 o 
   0  -7   9       47.46       61.22      4.56 o 
   1  -7   9        4.96        9.13      3.11 o 
   2  -7   9        6.09        6.85      3.22 o 
   3  -7   9        2.61        3.54      3.37 o 
   4  -7   9        4.56        9.09      3.68 o 
  -4  -6   9       42.32       47.16      2.63 o 
  -3  -6   9        6.44        4.39      1.91 o 
  -2  -6   9      104.88       97.31      3.29 o 
  -1  -6   9        3.99        6.27      1.84 o 
   0  -6   9       30.77       33.79      3.54 o 
   1  -6   9        4.09        6.85      2.95 o 
   2  -6   9       69.82       78.23      3.35 o 
   3  -6   9       48.14       52.06      2.82 o 
   4  -6   9       16.04       17.88      2.49 o 
   5  -6   9        0.23       -0.21      1.68 o 
  -5  -5   9        9.88       11.44      1.95 o 
  -4  -5   9       38.88       38.99      2.37 o 
  -3  -5   9       43.56       41.40      2.28 o 
  -2  -5   9      212.99      203.44      6.36 o 
  -1  -5   9       21.07       25.31      2.00 o 
   0  -5   9       60.81       63.06      5.00 o 
   1  -5   9        0.14       -0.39      1.62 o 
   2  -5   9      144.60      148.71      3.98 o 
   3  -5   9        4.84        4.30      1.93 o 
   4  -5   9      121.98      125.50      3.89 o 
   5  -5   9        0.20       -2.13      2.08 o 
   6  -5   9       12.52       16.41      3.50 o 
  -6  -4   9        8.00        4.50      2.31 o 
  -5  -4   9       54.75       58.96      2.56 o 
  -4  -4   9       70.46       73.97      2.79 o 
  -3  -4   9       34.21       37.81      2.37 o 
  -2  -4   9       13.84       20.78      3.23 o 
  -1  -4   9       53.47       58.28      2.56 o 
   0  -4   9       58.37       53.68      1.92 o 
   1  -4   9      122.86      124.01      2.73 o 
   2  -4   9      529.24      532.21      8.53 o 
   3  -4   9       47.19       52.52      3.70 o 
   4  -4   9       88.03       93.68      3.33 o 
   5  -4   9        2.35        0.92      1.89 o 
   6  -4   9        8.13       10.62      3.13 o 
   7  -4   9        0.78        2.62      3.13 o 
  -6  -3   9       10.12       11.05      1.80 o 
  -5  -3   9       74.64       71.54      2.68 o 
  -4  -3   9        0.48        0.26      2.05 o 
  -3  -3   9      212.58      198.21      3.97 o 
  -2  -3   9       45.27       38.64      1.90 o 
  -1  -3   9      179.12      178.22      5.96 o 
   0  -3   9       78.72       79.08      2.13 o 
   1  -3   9      212.83      217.87      3.46 o 
   2  -3   9       12.47       12.15      1.27 o 
   3  -3   9      135.35      143.99      3.76 o 
   4  -3   9       83.70       78.49      3.14 o 
   5  -3   9        6.70        7.64      1.89 o 
   6  -3   9      122.59      109.68      5.20 o 
   7  -3   9       18.65       25.93      3.89 o 
   8  -3   9        3.80        4.62      3.37 o 
  -7  -2   9       19.01       21.36      2.40 o 
  -6  -2   9        0.35       -0.34      1.45 o 
  -5  -2   9       43.14       43.01      3.76 o 
  -4  -2   9        1.43        1.60      1.31 o 
  -3  -2   9      332.41      325.98     11.07 o 
  -2  -2   9        8.10        8.26      1.36 o 
  -1  -2   9      286.00      288.26      3.96 o 
   0  -2   9       68.41       63.83      2.41 o 
   1  -2   9      386.03      378.67      4.94 o 
   2  -2   9      139.01      142.24      2.96 o 
   3  -2   9      164.78      161.86      3.00 o 
   4  -2   9       20.93       22.00      1.94 o 
   5  -2   9       34.12       34.73      2.14 o 
   6  -2   9        5.37        6.39      1.64 o 
   7  -2   9       39.94       41.90      2.45 o 
   8  -2   9       38.72       35.82      2.65 o 
  -7  -1   9        6.68        8.33      1.97 o 
  -6  -1   9       46.78       41.36      1.95 o 
  -5  -1   9       97.45      100.07      8.68 o 
  -4  -1   9      301.36      285.79      4.79 o 
  -3  -1   9      146.52      144.01      3.12 o 
  -2  -1   9       98.94       95.98      2.63 o 
  -1  -1   9      338.81      316.79      3.55 o 
   0  -1   9        0.41        0.62      0.77 o 
   1  -1   9      125.51      124.88      2.02 o 
   2  -1   9        1.69        2.40      0.98 o 
   3  -1   9       89.66       88.58      1.83 o 
   4  -1   9      135.65      131.59      3.31 o 
   5  -1   9       60.82       59.46      1.98 o 
   6  -1   9        1.69       -0.46      1.49 o 
   7  -1   9        9.88       13.02      2.97 o 
   8  -1   9        2.06        1.17      2.22 o 
  -7   0   9       15.70       21.95      1.96 o 
  -6   0   9      135.96      123.38      2.97 o 
  -5   0   9       56.69       56.17      2.10 o 
  -4   0   9       39.54       39.68      1.65 o 
  -3   0   9       29.34       27.30      1.37 o 
  -2   0   9      384.76      402.98      6.26 o 
  -1   0   9      413.49      405.05      5.26 o 
   0   0   9      343.18      349.26      4.50 o 
   1   0   9      334.05      330.32      4.34 o 
   2   0   9      157.75      150.32      2.65 o 
   3   0   9       86.24       86.98      2.07 o 
   4   0   9      105.44      105.32      2.85 o 
   5   0   9       35.41       31.71      3.74 o 
   6   0   9        0.01       -0.07      1.56 o 
   7   0   9       10.46       10.37      1.98 o 
   8   0   9        2.39        0.76      1.97 o 
  -7   1   9        2.22        1.85      1.38 o 
  -6   1   9      152.07      157.02      3.20 o 
  -5   1   9        0.01       -0.70      1.03 o 
  -4   1   9      195.00      187.64      3.45 o 
  -3   1   9       73.91       74.52      1.69 o 
  -2   1   9      594.64      583.59      6.04 o 
  -1   1   9      121.78      125.77      2.06 o 
   0   1   9      155.91      163.60      2.37 o 
   1   1   9       83.52       82.10      1.72 o 
   2   1   9      141.47      142.53      3.12 o 
   3   1   9       73.24       72.97      1.61 o 
   4   1   9      226.90      223.79      3.92 o 
   5   1   9       55.32       53.79      2.34 o 
   6   1   9        4.85        4.00      2.20 o 
   7   1   9       13.48       12.52      2.01 o 
   8   1   9       27.96       30.13      2.41 o 
  -7   2   9       21.05       22.44      1.33 o 
  -6   2   9       75.55       74.42      1.97 o 
  -5   2   9        2.66        2.80      0.89 o 
  -4   2   9      444.21      454.77      5.61 o 
  -3   2   9       87.98       88.17      1.76 o 
  -2   2   9       50.65       49.45      1.44 o 
  -1   2   9       45.74       45.74      1.60 o 
   0   2   9      374.83      363.85      4.14 o 
   1   2   9        1.43        2.48      0.68 o 
   2   2   9      227.78      219.87      2.50 o 
   3   2   9        1.78        1.97      0.74 o 
   4   2   9       21.91       25.64      1.29 o 
   5   2   9      196.68      195.72      4.10 o 
   6   2   9       22.66       24.02      2.04 o 
   7   2   9        6.29        4.22      1.92 o 
   8   2   9        4.78        3.05      2.25 o 
  -6   3   9       17.75       15.46      1.04 o 
  -5   3   9      114.90      120.47      3.70 o 
  -4   3   9       56.01       57.39      2.26 o 
  -3   3   9       35.97       39.86      2.78 o 
  -2   3   9       79.06       88.69      2.67 o 
  -1   3   9      140.81      143.18      2.28 o 
   0   3   9      239.34      252.82      2.78 o 
   1   3   9        3.46        4.37      0.76 o 
   2   3   9       26.75       28.47      1.18 o 
   3   3   9       99.17      109.54      1.81 o 
   4   3   9       83.76       88.51      1.75 o 
   5   3   9       13.43       11.59      1.71 o 
   6   3   9        9.43       14.02      1.99 o 
   7   3   9        2.41        3.41      1.91 o 
   8   3   9        9.40        9.06      2.27 o 
  -6   4   9        7.35        5.80      1.42 o 
  -5   4   9       99.85      109.85      2.97 o 
  -4   4   9       23.54       22.54      1.19 o 
  -3   4   9      104.26      108.22      2.04 o 
  -2   4   9       79.07       80.22      1.59 o 
  -1   4   9       82.16       78.65      1.51 o 
   0   4   9       25.27       27.21      1.04 o 
   1   4   9       57.25       52.25      1.39 o 
   2   4   9       54.57       57.55      1.48 o 
   3   4   9       32.05       32.85      1.17 o 
   4   4   9       34.99       33.82      1.20 o 
   5   4   9       29.07       25.22      2.16 o 
   6   4   9        3.52        6.41      1.87 o 
   7   4   9        6.28        4.52      1.93 o 
   8   4   9        0.89        3.40      2.12 o 
  -5   5   9       29.70       34.46      2.20 o 
  -4   5   9        0.05       -0.41      1.03 o 
  -3   5   9       63.09       68.02      2.95 o 
  -2   5   9       31.71       32.61      1.26 o 
  -1   5   9       36.32       41.43      1.50 o 
   0   5   9        6.28        7.17      1.01 o 
   1   5   9       78.71       74.55      2.58 o 
   2   5   9       66.89       68.25      2.32 o 
   3   5   9       40.59       38.24      3.50 o 
   4   5   9       17.56       21.05      1.53 o 
   5   5   9        2.96        3.57      1.81 o 
   6   5   9        0.43        0.05      2.13 o 
   7   5   9        1.35        3.63      3.85 o 
  -5   6   9       19.13       15.81      1.44 o 
  -4   6   9        2.19        1.19      1.57 o 
  -3   6   9       43.51       45.46      1.59 o 
  -2   6   9        1.57        1.58      1.05 o 
  -1   6   9      197.16      197.61      2.87 o 
   0   6   9       10.16       10.70      1.14 o 
   1   6   9       24.32       23.92      1.33 o 
   2   6   9       40.02       36.01      1.44 o 
   3   6   9       22.85       19.32      1.32 o 
   4   6   9       21.47       20.75      4.01 o 
   5   6   9        1.56        1.18      1.84 o 
   6   6   9        0.26        3.64      2.05 o 
  -4   7   9        8.60        8.50      1.31 o 
  -3   7   9       52.48       53.02      1.75 o 
  -2   7   9       24.37       21.45      1.37 o 
  -1   7   9        7.89        9.65      1.92 o 
   0   7   9        0.11       -0.55      1.13 o 
   1   7   9       15.55       17.47      1.35 o 
   2   7   9        1.19       -1.01      1.20 o 
   3   7   9       45.02       43.14      1.71 o 
   4   7   9        0.97       -1.10      1.81 o 
   5   7   9        3.73        4.71      2.10 o 
  -2   8   9        3.31        3.57      1.28 o 
  -1   8   9        2.95        3.30      1.45 o 
   0   8   9        3.85        3.74      1.28 o 
   1   8   9        7.90        8.78      1.37 o 
   2   8   9        0.84        1.53      1.35 o 
   3   8   9        3.06        4.31      1.63 o 
   0  -7  10       29.77       33.42      3.78 o 
   1  -7  10       12.07       18.85      3.77 o 
   2  -7  10        3.17        3.46      3.23 o 
  -3  -6  10       12.12       13.17      2.18 o 
  -2  -6  10        2.68        3.91      1.95 o 
  -1  -6  10       25.66       25.53      3.56 o 
   0  -6  10        0.86        0.24      2.73 o 
   1  -6  10       66.16       68.22      4.53 o 
   2  -6  10        3.16        0.64      2.04 o 
   3  -6  10       16.94       24.23      3.56 o 
   4  -6  10        5.90        5.62      3.08 o 
  -4  -5  10        5.95        6.85      1.95 o 
  -3  -5  10       16.68        9.32      3.30 o 
  -2  -5  10       38.49       36.08      2.27 o 
  -1  -5  10       78.19       67.36      4.24 o 
   0  -5  10       15.25       15.45      1.95 o 
   1  -5  10      155.60      155.65     10.51 o 
   2  -5  10       12.64        9.95      3.66 o 
   3  -5  10       15.23       19.65      2.31 o 
   4  -5  10        0.57       -1.69      3.55 o 
   5  -5  10       18.24       20.49      2.51 o 
   6  -5  10        0.39        0.77      3.43 o 
  -5  -4  10        0.71        0.80      2.21 o 
  -4  -4  10       45.68       50.57      7.53 o 
  -3  -4  10       14.54       18.05      1.93 o 
  -2  -4  10      156.12      139.75      3.60 o 
  -1  -4  10      155.01      140.74      3.64 o 
   0  -4  10       30.11       31.67      2.12 o 
   1  -4  10       35.38       35.59      1.72 o 
   2  -4  10       20.82       19.35      2.07 o 
   3  -4  10       49.64       56.69      2.75 o 
   4  -4  10        3.61        3.95      1.93 o 
   5  -4  10       49.46       52.50      2.96 o 
   6  -4  10       19.84       15.67      3.54 o 
  -5  -3  10        3.11        2.68      1.74 o 
  -4  -3  10      131.53      128.85      3.31 o 
  -3  -3  10        1.73        1.39      2.65 o 
  -2  -3  10       88.97       82.94      5.16 o 
  -1  -3  10       32.10       33.37      1.93 o 
   0  -3  10      150.86      149.38      5.73 o 
   1  -3  10        5.25        4.85      1.21 o 
   2  -3  10      261.29      273.22      4.21 o 
   3  -3  10      112.83      118.99      4.21 o 
   4  -3  10        6.75        8.16      1.96 o 
   5  -3  10       27.10       28.31      2.34 o 
   6  -3  10        2.74        5.86      3.25 o 
   7  -3  10        0.39       -0.23      3.42 o 
  -6  -2  10       41.16       33.60      2.11 o 
  -5  -2  10       20.51       20.49      1.79 o 
  -4  -2  10      130.42      129.90      5.78 o 
  -3  -2  10       26.97       27.59      4.86 o 
  -2  -2  10      170.30      179.51      3.73 o 
  -1  -2  10        0.36        0.08      1.06 o 
   0  -2  10      185.36      186.38      5.05 o 
   1  -2  10        3.61        4.12      1.16 o 
   2  -2  10      419.86      422.90      5.54 o 
   3  -2  10       16.40       15.98      1.84 o 
   4  -2  10      152.89      149.10      7.13 o 
   5  -2  10        0.47        1.78      2.62 o 
   6  -2  10        8.11       13.40      3.31 o 
   7  -2  10        6.52        2.74      3.33 o 
  -6  -1  10       41.17       43.13      2.09 o 
  -5  -1  10       19.76       18.85      2.32 o 
  -4  -1  10       43.27       38.50      1.89 o 
  -3  -1  10        7.50        5.46      1.37 o 
  -2  -1  10      670.34      658.93      7.78 o 
  -1  -1  10       62.00       59.14      1.58 o 
   0  -1  10      136.21      135.97      2.18 o 
   1  -1  10        3.05        2.13      0.91 o 
   2  -1  10        6.73        7.34      1.01 o 
   3  -1  10       25.78       28.39      1.27 o 
   4  -1  10      457.81      452.88      7.46 o 
   5  -1  10        9.01        6.36      1.75 o 
   6  -1  10       17.91       18.84      3.21 o 
   7  -1  10       16.78       14.74      3.36 o 
   8  -1  10       13.45        8.98      3.53 o 
  -6   0  10        0.80        1.40      1.48 o 
  -5   0  10       61.69       57.61      4.39 o 
  -4   0  10       49.72       47.23      2.10 o 
  -3   0  10      133.89      129.03      2.05 o 
  -2   0  10        1.51        2.16      1.06 o 
  -1   0  10       85.99       90.50      3.51 o 
   0   0  10      209.31      215.24      3.32 o 
   1   0  10        3.50        3.96      1.12 o 
   2   0  10      252.05      245.51      4.45 o 
   3   0  10       17.91       19.06      1.50 o 
   4   0  10       27.69       26.20      3.14 o 
   5   0  10       87.58       78.25      4.26 o 
   6   0  10       15.56       18.42      3.22 o 
   7   0  10        3.12        4.56      3.27 o 
   8   0  10        5.08        8.85      2.22 o 
  -6   1  10        4.66        4.76      1.38 o 
  -5   1  10      106.51      106.94      2.12 o 
  -4   1  10        2.34        3.14      1.11 o 
  -3   1  10      420.42      420.71      4.72 o 
  -2   1  10       49.08       47.86      1.52 o 
  -1   1  10      344.42      338.25      3.97 o 
   0   1  10       41.05       42.89      1.60 o 
   1   1  10       59.05       63.74      2.00 o 
   2   1  10       64.28       60.09      1.94 o 
   3   1  10       17.13       15.46      1.29 o 
   4   1  10        0.76        1.51      1.49 o 
   5   1  10       20.49       24.79      3.16 o 
   6   1  10       10.64       12.27      2.65 o 
   7   1  10        0.16        0.93      1.89 o 
   8   1  10        0.10       -0.39      2.30 o 
  -6   2  10       19.24       19.28      1.36 o 
  -5   2  10      103.26      103.10      2.31 o 
  -4   2  10        2.28        3.07      1.03 o 
  -3   2  10       14.10       13.10      1.10 o 
  -2   2  10       16.52       18.96      1.15 o 
  -1   2  10      329.63      335.64      4.32 o 
   0   2  10        0.37        0.70      0.96 o 
   1   2  10      479.66      454.90      5.01 o 
   2   2  10       30.90       37.39      1.36 o 
   3   2  10       40.09       41.92      3.28 o 
   4   2  10        4.72        2.87      0.98 o 
   5   2  10      213.05      202.71      4.39 o 
   6   2  10        3.21        2.74      1.79 o 
   7   2  10        1.10        3.20      1.95 o 
   8   2  10        2.59        0.56      2.06 o 
  -6   3  10       13.06       13.41      2.03 o 
  -5   3  10       65.18       67.60      2.70 o 
  -4   3  10       76.18       80.01      1.92 o 
  -3   3  10      190.83      188.55      3.48 o 
  -2   3  10        0.81       -0.41      0.99 o 
  -1   3  10       52.83       58.98      1.63 o 
   0   3  10        0.33        0.66      1.38 o 
   1   3  10      141.13      131.63      2.24 o 
   2   3  10        7.16        6.97      1.06 o 
   3   3  10       58.19       57.36      1.54 o 
   4   3  10        5.35        6.24      0.96 o 
   5   3  10        0.38        1.73      1.59 o 
   6   3  10        0.03        2.73      1.83 o 
   7   3  10       20.15       15.90      2.23 o 
  -5   4  10        2.08        0.50      1.12 o 
  -4   4  10       52.44       56.42      1.91 o 
  -3   4  10       48.07       48.26      1.68 o 
  -2   4  10       25.01       28.21      1.36 o 
  -1   4  10       90.29       93.46      2.43 o 
   0   4  10       32.26       29.30      1.34 o 
   1   4  10       26.59       30.03      1.35 o 
   2   4  10        5.00        4.44      1.02 o 
   3   4  10        7.86        8.62      1.10 o 
   4   4  10        3.03        3.47      0.99 o 
   5   4  10       12.22       14.85      1.98 o 
   6   4  10        0.30       -0.47      1.90 o 
   7   4  10       12.73       14.68      5.64 o 
  -5   5  10        8.23        9.89      1.30 o 
  -4   5  10      106.45      109.62      2.28 o 
  -3   5  10       10.34        9.99      1.22 o 
  -2   5  10       67.04       71.03      1.90 o 
  -1   5  10        0.89       -0.18      1.08 o 
   0   5  10       38.69       36.55      1.50 o 
   1   5  10        0.92        2.14      0.97 o 
   2   5  10       24.73       20.02      1.18 o 
   3   5  10       66.54       64.01      1.74 o 
   4   5  10        1.09        1.69      1.79 o 
   5   5  10       20.31       20.69      2.84 o 
   6   5  10        0.98        3.92      3.18 o 
  -4   6  10       24.08       25.46      1.51 o 
  -3   6  10        6.04        6.53      1.28 o 
  -2   6  10        7.41        5.36      1.50 o 
  -1   6  10        8.17       10.19      1.45 o 
   0   6  10       10.53       16.25      1.68 o 
   1   6  10        0.02        1.74      1.14 o 
   2   6  10       23.74       20.20      1.25 o 
   3   6  10       11.60       10.30      1.20 o 
   4   6  10       19.79       13.12      2.07 o 
   5   6  10       14.25       16.22      2.32 o 
  -2   7  10        4.69        6.74      1.48 o 
  -1   7  10        2.85        1.00      1.20 o 
   0   7  10       18.17       16.41      1.40 o 
   1   7  10        0.42        0.91      1.22 o 
   2   7  10        8.41        9.65      1.35 o 
   3   7  10        1.80        2.47      1.32 o 
   4   7  10        0.47        1.35      1.93 o 
   1   8  10        5.05        4.34      1.37 o 
  -1  -6  11        0.02       -0.19      3.19 o 
   0  -6  11        5.05        0.15      2.95 o 
   1  -6  11        1.12        2.54      3.34 o 
   2  -6  11       27.99       28.40      3.97 o 
   3  -6  11        3.20        5.46      2.38 o 
  -3  -5  11       21.49       27.81      2.39 o 
  -2  -5  11       26.26       29.57      2.37 o 
  -1  -5  11       14.15       16.42      2.08 o 
   0  -5  11       68.76       66.29      3.04 o 
   1  -5  11        7.04        6.62      3.15 o 
   2  -5  11       63.35       63.51      3.03 o 
   3  -5  11        4.60        5.70      2.23 o 
   4  -5  11       55.21       60.18      3.15 o 
   5  -5  11        1.91        2.42      2.42 o 
  -4  -4  11       14.91       15.00      3.11 o 
  -3  -4  11       79.22       72.48      3.06 o 
  -2  -4  11       11.16       11.47      3.44 o 
  -1  -4  11       25.12       23.65      2.00 o 
   0  -4  11       39.19       37.39      2.35 o 
   1  -4  11       38.42       41.92      1.95 o 
   2  -4  11       73.92       73.94      3.95 o 
   3  -4  11       46.06       45.75      4.33 o 
   4  -4  11        9.01       11.30      2.21 o 
   5  -4  11        1.95        2.50      2.27 o 
   6  -4  11       18.54       16.01      3.71 o 
  -4  -3  11        1.86        1.46      1.70 o 
  -3  -3  11       39.62       38.23      2.29 o 
  -2  -3  11       29.90       26.18      2.02 o 
  -1  -3  11      102.94       98.56      3.00 o 
   0  -3  11       26.82       25.70      1.56 o 
   1  -3  11       46.49       48.52      1.89 o 
   2  -3  11        4.30        5.93      1.36 o 
   3  -3  11       29.74       33.26      2.43 o 
   4  -3  11       79.76       90.63      3.43 o 
   5  -3  11        2.31        3.65      2.68 o 
   6  -3  11        4.15        0.85      3.13 o 
  -5  -2  11      100.22       99.02      3.51 o 
  -4  -2  11        2.74        4.12      1.61 o 
  -3  -2  11       33.28       31.00      2.02 o 
  -2  -2  11      160.14      152.68      3.65 o 
  -1  -2  11      228.70      219.35      4.91 o 
   0  -2  11        1.16        3.34      1.25 o 
   1  -2  11       78.66       80.13      2.31 o 
   2  -2  11       36.74       40.68      2.44 o 
   3  -2  11        1.62        1.38      1.61 o 
   4  -2  11        0.13        0.63      1.79 o 
   5  -2  11        0.90        3.36      2.02 o 
   6  -2  11        0.90        4.94      3.07 o 
   7  -2  11       21.32       21.87      3.72 o 
  -5  -1  11       37.30       37.41      2.49 o 
  -4  -1  11       56.49       53.58      2.42 o 
  -3  -1  11       70.34       71.14      2.58 o 
  -2  -1  11      140.15      131.76      4.74 o 
  -1  -1  11      132.43      137.97      2.98 o 
   0  -1  11        8.99       11.51      1.10 o 
   1  -1  11      173.04      169.94      2.61 o 
   2  -1  11       81.66       82.39      1.99 o 
   3  -1  11      189.93      194.19      2.96 o 
   4  -1  11       17.32       14.70      1.97 o 
   5  -1  11       48.14       49.20      3.83 o 
   6  -1  11        1.69        4.03      3.17 o 
   7  -1  11        0.20        0.53      3.12 o 
  -5   0  11        7.43        7.91      1.60 o 
  -4   0  11      140.01      140.74      3.34 o 
  -3   0  11       17.06       17.72      1.49 o 
  -2   0  11       11.62       11.66      1.25 o 
  -1   0  11      151.25      154.90      2.85 o 
   0   0  11       88.50       87.68      2.57 o 
   1   0  11      126.62      125.43      2.57 o 
   2   0  11       34.20       32.90      2.44 o 
   3   0  11       20.85       24.85      1.53 o 
   4   0  11       20.89       23.08      2.66 o 
   6   0  11        3.19        1.85      3.00 o 
   7   0  11        6.96        3.84      3.21 o 
  -5   1  11        2.05        2.15      1.11 o 
  -4   1  11      103.11       98.61      3.21 o 
  -3   1  11      150.98      146.60      6.29 o 
  -2   1  11        7.66       10.39      1.24 o 
  -1   1  11        3.73        2.96      1.17 o 
   0   1  11      134.89      134.13      2.63 o 
   1   1  11        1.83        1.74      1.19 o 
   2   1  11       27.68       24.70      1.47 o 
   3   1  11       24.21       24.52      1.53 o 
   4   1  11        8.29        8.73      1.75 o 
   5   1  11        6.71        7.50      2.81 o 
   6   1  11        1.24        3.43      2.83 o 
   7   1  11       13.93       13.25      3.52 o 
  -5   2  11       40.20       45.42      1.93 o 
  -4   2  11       35.91       39.56      1.52 o 
  -3   2  11       63.24       64.12      1.83 o 
  -2   2  11      185.33      186.66      2.76 o 
  -1   2  11        2.36        0.74      1.02 o 
   0   2  11      123.91      122.47      2.86 o 
   1   2  11        3.46        3.19      1.33 o 
   2   2  11        6.99       10.44      1.34 o 
   3   2  11        8.09        8.06      1.29 o 
   4   2  11       26.40       27.53      2.57 o 
   5   2  11        8.85       10.25      2.99 o 
   6   2  11        0.32        1.73      3.09 o 
   7   2  11        3.86        6.61      3.34 o 
  -5   3  11       33.83       39.80      3.27 o 
  -4   3  11       46.30       47.03      1.73 o 
  -3   3  11       29.79       30.82      1.67 o 
  -2   3  11      119.48      121.75      2.37 o 
  -1   3  11       60.15       61.10      2.18 o 
   0   3  11       18.33       19.66      1.27 o 
   1   3  11       26.28       22.70      1.34 o 
   2   3  11       94.29       91.38      2.14 o 
   3   3  11        4.39        4.80      1.15 o 
   4   3  11       33.49       33.59      2.15 o 
   5   3  11        3.34        4.62      2.83 o 
   6   3  11        1.92        0.59      2.82 o 
   7   3  11        0.06        2.88      3.35 o 
  -4   4  11        4.48        4.87      1.22 o 
  -3   4  11        8.73        8.56      1.26 o 
  -2   4  11        0.55        0.61      1.15 o 
  -1   4  11       45.47       41.66      1.62 o 
   0   4  11       17.00       18.96      1.33 o 
   1   4  11       22.30       23.11      1.39 o 
   2   4  11      116.69      110.80      3.25 o 
   3   4  11        4.96        4.48      1.24 o 
   4   4  11        2.97        2.96      2.76 o 
   5   4  11        1.49       -1.19      2.59 o 
   6   4  11        2.48        2.20      1.95 o 
  -4   5  11        0.47        0.73      1.27 o 
  -3   5  11       59.73       61.80      1.90 o 
  -2   5  11        0.19        1.15      1.18 o 
  -1   5  11       39.78       41.67      2.52 o 
   0   5  11       51.33       51.73      2.21 o 
   1   5  11        6.75       10.11      1.28 o 
   2   5  11        1.72        3.54      1.23 o 
   3   5  11        1.30        1.04      1.28 o 
   4   5  11       13.61        9.46      3.03 o 
   5   5  11        2.55        4.30      1.99 o 
   6   5  11        0.96        2.14      2.11 o 
  -3   6  11       29.64       28.03      1.61 o 
  -2   6  11        7.24        9.20      1.39 o 
  -1   6  11       27.57       27.73      1.61 o 
   0   6  11        1.81        2.20      1.30 o 
   1   6  11       16.86       15.73      1.69 o 
   2   6  11        0.08       -0.97      1.31 o 
   3   6  11        7.02        2.87      1.40 o 
   4   6  11       14.91       11.18      2.08 o 
  -1   7  11        0.22        0.79      1.33 o 
   0   7  11        2.53       -0.77      1.31 o 
   1   7  11        8.30        9.36      1.48 o 
   2   7  11        0.53        0.99      1.39 o 
   3   7  11        8.00        6.52      1.33 o 
  -1  -5  12       37.25       38.38      3.40 o 
   0  -5  12        0.51        1.41      2.90 o 
   1  -5  12        0.78        0.84      3.20 o 
   2  -5  12       19.44       19.34      3.71 o 
   3  -5  12       23.54       26.81      3.68 o 
  -2  -4  12       73.03       69.73      4.47 o 
  -1  -4  12       16.29       14.66      2.06 o 
   0  -4  12       29.28       26.08      2.31 o 
   1  -4  12        9.58       10.98      3.18 o 
   2  -4  12       28.46       29.35      2.48 o 
   3  -4  12       15.85       17.23      2.40 o 
   4  -4  12       15.88       20.81      2.59 o 
  -3  -3  12        4.68        6.71      1.96 o 
  -2  -3  12      119.16      128.28      4.40 o 
  -1  -3  12        0.30       -1.71      1.66 o 
   0  -3  12       58.70       57.36      2.69 o 
   1  -3  12       24.68       25.23      1.70 o 
   2  -3  12       38.74       39.92      5.07 o 
   3  -3  12       54.05       51.52      2.78 o 
   4  -3  12      120.33      134.10      4.20 o 
   5  -3  12       18.93       17.89      4.47 o 
  -4  -2  12       30.30       26.30      3.73 o 
  -3  -2  12        4.63        6.94      1.76 o 
  -2  -2  12       27.83       22.25      1.96 o 
  -1  -2  12       17.82       12.24      1.80 o 
   0  -2  12       77.58       80.59      3.09 o 
   1  -2  12        2.24        1.70      1.33 o 
   2  -2  12       17.02       20.30      1.66 o 
   3  -2  12       43.45       41.62      2.77 o 
   4  -2  12       48.86       50.65      2.76 o 
   5  -2  12       66.81       58.56      4.41 o 
   6  -2  12        6.00        9.12      3.38 o 
  -4  -1  12       29.04       23.08      1.98 o 
  -3  -1  12        9.72        9.13      1.76 o 
  -2  -1  12        3.22        1.61      1.59 o 
  -1  -1  12      107.90      107.09      4.91 o 
   0  -1  12       62.67       64.73      1.83 o 
   1  -1  12        2.19        1.93      1.20 o 
   2  -1  12       72.41       77.47      2.02 o 
   3  -1  12        9.59        8.57      1.97 o 
   4  -1  12        0.62        1.35      1.84 o 
   5  -1  12        1.95        3.43      2.85 o 
   6  -1  12        0.41        2.11      3.12 o 
  -4   0  12       19.07       19.72      2.67 o 
  -3   0  12       97.42       95.07      3.12 o 
  -2   0  12       19.39       17.13      1.21 o 
  -1   0  12      242.45      248.31      3.89 o 
   0   0  12       28.49       27.90      1.60 o 
   1   0  12       41.05       39.58      1.80 o 
   2   0  12       39.49       40.40      1.82 o 
   3   0  12        4.19        3.46      1.36 o 
   4   0  12        1.34        2.73      1.93 o 
   5   0  12       31.81       37.19      3.79 o 
   6   0  12        7.01        4.98      3.21 o 
  -4   1  12        0.34        1.30      1.62 o 
  -3   1  12       50.08       51.08      3.12 o 
  -2   1  12        0.18        0.76      1.27 o 
  -1   1  12       31.72       33.55      2.12 o 
   0   1  12       11.26       12.62      1.44 o 
   1   1  12      149.68      152.81      2.94 o 
   2   1  12       45.40       41.12      1.84 o 
   3   1  12       86.51       83.60      2.40 o 
   4   1  12       24.31       27.79      3.70 o 
   5   1  12       12.40       15.65      3.08 o 
   6   1  12        8.85       11.75      3.40 o 
  -4   2  12       14.45       16.23      1.60 o 
  -3   2  12       71.48       72.36      2.07 o 
  -2   2  12        0.76       -0.01      1.17 o 
  -1   2  12       32.04       34.43      1.51 o 
   0   2  12        0.76        2.17      1.16 o 
   1   2  12       31.23       32.43      3.74 o 
   2   2  12        6.93        6.87      2.05 o 
   3   2  12       21.20       20.99      1.60 o 
   4   2  12        0.44        4.64      1.80 o 
   5   2  12        0.76       -0.35      2.74 o 
   6   2  12        0.12       -1.42      2.92 o 
  -4   3  12       33.78       32.52      1.59 o 
  -3   3  12       92.79       94.60      2.55 o 
  -2   3  12        0.43       -1.20      1.21 o 
  -1   3  12       27.86       30.24      1.50 o 
   0   3  12        0.24       -0.14      1.30 o 
   1   3  12       13.52       16.24      1.39 o 
   2   3  12       30.31       25.61      1.97 o 
   3   3  12        9.89        8.92      1.47 o 
   4   3  12        4.49        3.72      1.81 o 
   5   3  12        6.46        5.69      2.88 o 
   6   3  12        2.81        1.03      3.04 o 
  -3   4  12        0.42        0.08      1.32 o 
  -2   4  12       32.01       30.61      1.55 o 
  -1   4  12       42.17       43.04      1.65 o 
   0   4  12       29.66       28.94      1.53 o 
   1   4  12       16.50       16.92      1.43 o 
   2   4  12        4.22        3.89      1.30 o 
   3   4  12        0.58       -0.30      1.30 o 
   4   4  12        4.44       -0.11      2.59 o 
   5   4  12       45.66       46.69      4.10 o 
  -2   5  12       11.92       13.03      1.43 o 
  -1   5  12        2.28        2.62      1.38 o 
   0   5  12       13.51       12.01      1.46 o 
   1   5  12        0.06       -0.14      1.34 o 
   2   5  12        6.66        6.62      1.38 o 
   3   5  12       11.07       11.58      1.43 o 
   4   5  12        1.84        0.11      2.86 o 
  -1   6  12        0.89        0.26      1.42 o 
   0   6  12        3.66        4.35      1.40 o 
   1   6  12        2.73        2.56      1.41 o 
   2   6  12        7.00        5.37      1.43 o 
   3   6  12        1.08        1.62      1.43 o 
   0  -4  13       17.60       18.05      2.43 o 
   1  -4  13       20.51       26.71      3.83 o 
   2  -4  13        7.29        8.66      2.27 o 
  -2  -3  13       15.79       11.52      2.14 o 
  -1  -3  13       91.76       83.32      3.19 o 
   0  -3  13       11.91        7.66      2.03 o 
   1  -3  13       16.82       19.44      1.80 o 
   2  -3  13        0.11        1.21      2.62 o 
   3  -3  13        1.73        1.76      2.22 o 
   4  -3  13        0.32       -2.75      2.22 o 
  -3  -2  13       47.46       44.42      2.47 o 
  -2  -2  13        0.27        0.94      1.84 o 
  -1  -2  13       87.67       77.88      2.93 o 
   0  -2  13        4.29        6.62      1.49 o 
   1  -2  13       62.61       73.13      3.40 o 
   2  -2  13        0.13        0.47      1.56 o 
   3  -2  13       30.33       30.38      2.44 o 
   4  -2  13        0.61        2.97      2.28 o 
   5  -2  13       72.87       71.58      4.94 o 
  -3  -1  13       35.98       35.94      5.45 o 
  -2  -1  13        0.54       -0.84      1.70 o 
  -1  -1  13        2.29        2.05      1.72 o 
   0  -1  13       12.65       13.65      1.39 o 
   1  -1  13       55.06       56.51      1.79 o 
   2  -1  13        0.14        0.80      1.26 o 
   3  -1  13       56.93       55.92      2.80 o 
   4  -1  13        0.42        1.72      1.98 o 
   5  -1  13       21.80       22.01      3.68 o 
  -3   0  13        1.87        2.62      1.74 o 
  -2   0  13       15.45       17.84      1.95 o 
  -1   0  13       31.84       32.41      1.45 o 
   0   0  13       23.10       22.72      1.64 o 
   1   0  13        5.93        4.48      1.43 o 
   2   0  13        2.69        5.67      1.51 o 
   3   0  13        4.56        4.05      1.52 o 
   4   0  13       28.47       28.44      2.41 o 
   5   0  13        3.87        8.05      3.28 o 
  -3   1  13        1.09       -0.39      1.63 o 
  -2   1  13       80.17       79.54      2.60 o 
  -1   1  13        0.09       -1.78      1.38 o 
   0   1  13       32.78       32.42      1.81 o 
   1   1  13        0.14        0.59      1.42 o 
   2   1  13       37.86       36.72      2.01 o 
   3   1  13       28.08       27.91      1.76 o 
   4   1  13        0.82        1.39      1.94 o 
   5   1  13        0.09        0.87      2.91 o 
  -3   2  13        6.72        8.52      1.53 o 
  -2   2  13       51.13       47.16      1.99 o 
  -1   2  13        6.04        5.15      1.47 o 
   0   2  13       42.89       44.68      2.59 o 
   1   2  13        2.37        2.13      1.48 o 
   2   2  13       34.53       35.38      1.88 o 
   3   2  13        4.39        3.78      1.56 o 
   4   2  13        0.87        0.85      2.01 o 
   5   2  13        9.64       12.66      3.23 o 
  -3   3  13        5.08        5.07      1.41 o 
  -2   3  13        6.81        4.31      1.37 o 
  -1   3  13       43.07       42.11      1.73 o 
   0   3  13       28.07       26.95      1.63 o 
   1   3  13        3.64        1.70      1.33 o 
   2   3  13       39.70       36.03      2.17 o 
   3   3  13        1.31        1.58      1.54 o 
   4   3  13        3.53        1.87      2.80 o 
   5   3  13        8.90       15.08      3.52 o 
  -2   4  13       41.38       45.78      1.85 o 
  -1   4  13        5.93        6.62      1.38 o 
   0   4  13        2.23        1.22      1.41 o 
   1   4  13        0.85        2.03      1.40 o 
   2   4  13        0.50        0.73      1.36 o 
   3   4  13        8.08        6.24      1.44 o 
   4   4  13        7.18       10.06      3.11 o 
   0   5  13        6.18        7.04      1.43 o 
   1   5  13       12.21       11.55      2.17 o 
   2   5  13        3.60        6.39      1.48 o 
   0  -2  14       29.64       28.76      2.35 o 
   1  -2  14        2.09        0.94      1.62 o 
   2  -2  14       16.65       16.97      2.37 o 
  -1  -1  14       30.95       32.59      2.36 o 
   0  -1  14       38.98       36.16      2.76 o 
   1  -1  14       12.78       12.79      1.70 o 
   2  -1  14       26.87       27.80      1.89 o 
   3  -1  14        2.33        0.69      4.32 o 
  -1   0  14        5.11        5.76      1.31 o 
   0   0  14        0.66        2.39      1.28 o 
   1   0  14       15.62       19.59      1.90 o 
   2   0  14       26.93       26.15      1.91 o 
   3   0  14       23.96       23.68      2.42 o 
   4   0  14       26.62       24.93      2.46 o 
  -1   1  14       14.25       17.93      1.73 o 
   0   1  14        6.47        7.10      1.61 o 
   1   1  14        8.59        9.09      1.64 o 
   2   1  14        1.23        1.59      1.57 o 
   3   1  14        3.00        4.66      1.61 o 
   4   1  14        0.52       -0.75      2.02 o 
  -1   2  14       20.18       22.90      1.78 o 
   0   2  14        0.45       -0.44      1.49 o 
   1   2  14        8.91       11.85      1.72 o 
   2   2  14       10.47        6.60      1.73 o 
   3   2  14        2.27        3.78      1.65 o 
   0   3  14        3.20        2.66      1.39 o 
   1   3  14       14.88       17.04      1.82 o 
   2   3  14        0.12        0.27      1.65 o 
   3   3  14        4.68        5.58      1.73 o 
                                                 
